# Supplementary material for: Synthesis and structure of 4,5-diphenyl-1H-imidazol-3-ium thio­cyanate
Source: Acta Crystallogr E Crystallogr Commun. 2026 Jun 9;82(Pt 7):811–5. doi: 10.1107/S2056989026005931 (PMC13330904; doi:10.1107/S2056989026005931)
Supplement: Supplementary file 1 [file e-82-00811-sup1.cif]

##############################################################################
#                                                                            #
# This CIF contains the data in a paper accepted for publication in          #
# Acta Crystallographica Section E. It conforms to the requirements of       #
# Notes for Authors for Acta Crystallographica Section E, and has been       #
# peer reviewed under the auspices of the IUCr Commission on Journals.       #
#                                                                            #
# Full details of the Crystallographic Information File format               #
# are given in the paper "The Crystallographic Information File (CIF):       #
# a New Standard Archive File for Crystallography" by S. R. Hall, F. H.      #
# Allen and I. D. Brown [Acta Cryst. (1991), A47, 655-685].                  #
#                                                                            #
# The current version of the core CIF dictionary is obtainable from          #
# ftp://ftp.iucr.org/pub/cif_core.dic.                                       #
#                                                                            #
# Software is freely available for graphical display of the structure(s)     #
# in this CIF. For information consult the CIF software page                 #
# http://www.iucr.org/resources/cif/software.                                #
#                                                                            #
# This file may be used for bona fide research purposes within the           #
# scientific community so long as proper attribution is given to the journal # 
# article from which it was obtained.                                        #
#                                                                            #
##############################################################################
data_I
_audit_creation_method     'SHELXL-2018/3'
_chemical_name_systematic
;
4,5-Diphenyl-1<i>H</i>-imidazol-3-ium thiocyanate
;
_chemical_name_common     '4,5-biphenylimidazolium thiocyanate'
_chemical_formula_moiety     'C15 H13 N2 +, C N S -'
_chemical_formula_sum     'C16 H13 N3 S'
_chemical_formula_iupac     'C15 H13 N2 +, S C N -'
_chemical_formula_weight     279.35
_chemical_melting_point     ?
_chemical_absolute_configuration     ?
_space_group_crystal_system     orthorhombic
_space_group_name_H-M_alt     'P 21 21 21'
_space_group_name_Hall     'P 2ac 2ab'
loop_
    _space_group_symop_operation_xyz
    'x, y, z'
    '-x+1/2, -y, z+1/2'
    'x+1/2, -y+1/2, -z'
    '-x, y+1/2, -z+1/2'
_cell_length_a     6.5328(3)
_cell_length_b     12.0855(5)
_cell_length_c     18.0627(8)
_cell_angle_alpha     90
_cell_angle_beta     90
_cell_angle_gamma     90
_cell_volume     1426.09(11)
_cell_formula_units_Z     4
_cell_measurement_reflns_used     7394
_cell_measurement_theta_min     2.1770
_cell_measurement_theta_max     27.0150
_cell_measurement_temperature     100(2)
_exptl_crystal_description     'block'
_exptl_crystal_colour     'colourless'
_exptl_crystal_size_max     0.20
_exptl_crystal_size_mid     0.15
_exptl_crystal_size_min     0.10
_exptl_crystal_density_diffrn     1.301
_exptl_crystal_density_meas     ?
_exptl_crystal_density_method     ?
_exptl_crystal_F_000     584
_exptl_absorpt_coefficient_mu     0.220
_exptl_absorpt_correction_type     multi-scan
_exptl_absorpt_process_details
;
CrysAlis PRO; Agilent, 2014).
;
_exptl_absorpt_correction_T_min     0.66013
_exptl_absorpt_correction_T_max     1.00000
_diffrn_ambient_temperature     100(2)
_diffrn_source     'fine-focus sealed X-ray tube'
_diffrn_radiation_type     MoK\a
_diffrn_radiation_wavelength     0.71073
_diffrn_measurement_device_type     'Bruker APEXII CCD'
_diffrn_measurement_method     ' omega and phi scans'
_diffrn_detector_area_resol_mean     ?
_diffrn_reflns_number     8189
_diffrn_reflns_av_R_equivalents     0.0184
_diffrn_reflns_av_unetI/netI     0.0159
_diffrn_reflns_theta_min     2.255
_diffrn_reflns_theta_max     25.025
_diffrn_reflns_theta_full     25.025
_diffrn_measured_fraction_theta_max     0.987
_diffrn_measured_fraction_theta_full     0.987
_diffrn_reflns_limit_h_min     -7
_diffrn_reflns_limit_h_max     7
_diffrn_reflns_limit_k_min     -14
_diffrn_reflns_limit_k_max     13
_diffrn_reflns_limit_l_min     -20
_diffrn_reflns_limit_l_max     15
_diffrn_standards_number     0
_diffrn_standards_interval_count     0
_diffrn_standards_interval_time     0
_refine_special_details     ?
_reflns_number_total     2428
_reflns_number_gt     2395
_reflns_threshold_expression     'I > 2\s(I)'
_refine_ls_structure_factor_coef     Fsqd
_refine_ls_matrix_type     full
_refine_ls_R_factor_all     0.0367
_refine_ls_R_factor_gt     0.0354
_refine_ls_wR_factor_gt     0.0824
_refine_ls_wR_factor_ref     0.0841
_refine_ls_goodness_of_fit_ref     0.919
_refine_ls_restrained_S_all     0.945
_refine_ls_number_reflns     2428
_refine_ls_number_parameters     169
_refine_ls_number_restraints     72
_refine_ls_hydrogen_treatment     constr
_refine_ls_weighting_scheme     calc
_refine_ls_weighting_details
              'w=1/[\s^2^(Fo^2^)+(0.0369P)^2^+1.2893P] where P=(Fo^2^+2Fc^2^)/3'
_atom_sites_solution_hydrogens     geom
_atom_sites_solution_primary     ?
_atom_sites_solution_secondary     ?
_refine_ls_shift/su_max     0.001
_refine_ls_shift/su_mean     0.000
_refine_diff_density_max     0.228
_refine_diff_density_min     -0.181
_refine_ls_extinction_method     none
_refine_ls_extinction_coef     .
_refine_ls_abs_structure_details
;
Flack <i>x</i> determined using 919 quotients
[(<i>I</i>^+^)-(<i>I</i>^-^)]/[(<i>I</i>^+^)+(<i>I</i>^-^)]
(Parsons <i>et al.</i>, 2013)
;
_refine_ls_abs_structure_Flack     0.08(3)
loop_
    _atom_type_symbol
    _atom_type_description
    _atom_type_scat_dispersion_real
    _atom_type_scat_dispersion_imag
    _atom_type_scat_source
    'C' 'C' 0.0033 0.0016
                         'International Tables Vol C Tables 4.2.6.8 and 6.1.1.4'
    'H' 'H' 0.0000 0.0000
                         'International Tables Vol C Tables 4.2.6.8 and 6.1.1.4'
    'N' 'N' 0.0061 0.0033
                         'International Tables Vol C Tables 4.2.6.8 and 6.1.1.4'
    'S' 'S' 0.1246 0.1234
                         'International Tables Vol C Tables 4.2.6.8 and 6.1.1.4'
_computing_data_collection
;
APEX3 (Bruker, 2015)
;
_computing_cell_refinement
;
APEX3 (Bruker, 2015)
;
_computing_data_reduction
;
SAINT (Bruker, 2015)
;
_computing_structure_solution
;
<i>SHELXT2018/2</i> (Sheldrick, 2015a)
;
_computing_structure_refinement
;
<i>SHELXL2018/3</i> (Sheldrick, 2015b)
;
_computing_molecular_graphics
;
Olex2 1.5 (Dolomanov <i>et al.</i>,  2009)
;
_computing_publication_material
;
Olex2 1.5 (Dolomanov <i>et al.</i>,  2009)
;
loop_
    _atom_site_type_symbol
    _atom_site_label
    _atom_site_fract_x
    _atom_site_fract_y
    _atom_site_fract_z
    _atom_site_U_iso_or_equiv
    _atom_site_adp_type
    _atom_site_calc_flag
    _atom_site_occupancy
    _atom_site_disorder_assembly
    _atom_site_disorder_group
    N N2 0.8116(4) 0.70567(18) 0.70220(12) 0.0231(5) Uani d 1 . .
    H H2 0.756811 0.770267 0.704618 0.028 Uiso calc 1 . .
    N N1 1.0144(4) 0.56874(19) 0.72286(13) 0.0234(5) Uani d 1 . .
    H H1 1.113206 0.529875 0.740612 0.028 Uiso calc 1 . .
    C C2 0.7439(4) 0.6191(2) 0.65825(14) 0.0199(6) Uani d 1 . .
    C C3 0.5656(4) 0.6301(2) 0.60863(15) 0.0215(6) Uani d 1 . .
    C C9 0.8718(4) 0.5323(2) 0.67190(15) 0.0209(6) Uani d 1 . .
    C C1 0.9748(5) 0.6726(2) 0.73990(15) 0.0249(6) Uani d 1 . .
    H H1A 1.049153 0.715774 0.772989 0.030 Uiso calc 1 . .
    C C8 0.4006(4) 0.6957(2) 0.62873(17) 0.0256(6) Uani d 1 . .
    H H8 0.401379 0.732630 0.673906 0.031 Uiso calc 1 . .
    C C7 0.2342(5) 0.7063(3) 0.58137(18) 0.0325(7) Uani d 1 . .
    H H7 0.123673 0.750352 0.594930 0.039 Uiso calc 1 . .
    C C10 0.8736(3) 0.41895(12) 0.64286(11) 0.0242(6) Uani d 1 . .
    C C11. 0.6950(3) 0.35642(16) 0.64335(12) 0.0364(7) Uani d 1 . .
    H H11. 0.576452 0.384955 0.664493 0.044 Uiso calc 1 . .
    C C12 0.6937(3) 0.25123(16) 0.61222(14) 0.0594(10) Uani d 1 . .
    H H12 0.574200 0.209394 0.612546 0.071 Uiso calc 1 . .
    C C13 0.8709(5) 0.20858(14) 0.58061(13) 0.0676(11) Uani d 1 . .
    H H13 0.869996 0.138202 0.559791 0.081 Uiso calc 1 . .
    C C14 1.0495(4) 0.27111(18) 0.58013(12) 0.0605(10) Uani d 1 . .
    H H14 1.168045 0.242569 0.558982 0.073 Uiso calc 1 . .
    C C15 1.0508(3) 0.37629(16) 0.61125(12) 0.0387(7) Uani d 1 . .
    H H15 1.170301 0.418130 0.610928 0.046 Uiso calc 1 . .
    C C4 0.5655(5) 0.5773(2) 0.53980(16) 0.0268(7) Uani d 1 . .
    H H4 0.677352 0.534978 0.525256 0.032 Uiso calc 1 . .
    C C6 0.2324(5) 0.6516(3) 0.51417(18) 0.0342(8) Uani d 1 . .
    H H6 0.119540 0.657535 0.483036 0.041 Uiso calc 1 . .
    C C5 0.3983(5) 0.5883(2) 0.49340(17) 0.0326(8) Uani d 1 . .
    H H5 0.397810 0.552654 0.447776 0.039 Uiso calc 1 . .
    S S1 0.66610(13) 0.50873(8) 0.86212(5) 0.0427(3) Uani d 1 . .
    N N3 0.3105(4) 0.4330(2) 0.79293(15) 0.0325(6) Uani d 1 . .
    C C16 0.4590(5) 0.4652(2) 0.82209(16) 0.0259(7) Uani d 1 . .
loop_
    _atom_site_aniso_label
    _atom_site_aniso_U_11
    _atom_site_aniso_U_22
    _atom_site_aniso_U_33
    _atom_site_aniso_U_12
    _atom_site_aniso_U_13
    _atom_site_aniso_U_23
    N2 0.0267(13) 0.0186(11) 0.0241(12) 0.0019(10) -0.0020(11) -0.0028(10)
    N1 0.0216(12) 0.0244(12) 0.0241(12) 0.0022(10) -0.0042(10) 0.0027(10)
    C2 0.0238(14) 0.0168(13) 0.0191(13) -0.0014(11) 0.0009(11) 0.0006(10)
    C3 0.0241(14) 0.0153(13) 0.0253(15) -0.0039(12) -0.0020(11) 0.0042(11)
    C9 0.0215(14) 0.0224(14) 0.0188(13) -0.0028(11) -0.0008(11) 0.0018(11)
    C1 0.0271(15) 0.0259(15) 0.0216(15) -0.0032(13) -0.0031(12) -0.0034(11)
    C8 0.0262(15) 0.0225(14) 0.0281(16) -0.0019(12) 0.0033(12) 0.0034(12)
    C7 0.0231(15) 0.0324(17) 0.0420(18) 0.0015(13) -0.0003(14) 0.0128(14)
    C10 0.0369(14) 0.0180(12) 0.0177(13) 0.0048(10) -0.0048(11) 0.0030(11)
    C11. 0.0415(16) 0.0238(13) 0.0439(18) -0.0009(12) -0.0213(15) 0.0059(13)
    C12 0.093(3) 0.0228(15) 0.062(2) -0.0045(16) -0.053(2) 0.0034(14)
    C13 0.142(3) 0.0260(17) 0.035(2) 0.0237(17) -0.039(2) -0.0085(15)
    C14 0.116(3) 0.0386(17) 0.0265(17) 0.0392(17) 0.004(2) 0.0023(14)
    C15 0.0556(18) 0.0327(14) 0.0278(16) 0.0181(14) 0.0119(14) 0.0102(12)
    C4 0.0367(17) 0.0175(14) 0.0261(15) 0.0018(13) -0.0032(13) 0.0013(11)
    C6 0.0339(17) 0.0316(17) 0.0371(17) -0.0091(14) -0.0174(15) 0.0155(15)
    C5 0.050(2) 0.0197(15) 0.0280(16) -0.0076(14) -0.0147(15) 0.0024(12)
    S1 0.0329(4) 0.0460(5) 0.0491(5) -0.0121(4) -0.0116(4) 0.0055(4)
    N3 0.0307(14) 0.0248(13) 0.0421(15) -0.0007(12) -0.0094(13) 0.0036(12)
    C16 0.0318(17) 0.0205(14) 0.0254(15) 0.0029(13) 0.0010(13) 0.0069(11)
_geom_special_details
;
 All esds (except the esd in the dihedral angle between two l.s. planes)
 are estimated using the full covariance matrix.  The cell esds are taken
 into account individually in the estimation of esds in distances, angles
 and torsion angles; correlations between esds in cell parameters are only
 used when they are defined by crystal symmetry.  An approximate (isotropic)
 treatment of cell esds is used for estimating esds involving l.s. planes.
;
loop_
    _geom_bond_atom_site_label_1
    _geom_bond_atom_site_label_2
    _geom_bond_site_symmetry_2
    _geom_bond_distance
    _geom_bond_publ_flag
    N2 C1 . 1.326(4) ?
    N2 C2 . 1.386(3) ?
    N2 H2 . 0.8600 ?
    N1 C1 . 1.319(4) ?
    N1 C9 . 1.382(4) ?
    N1 H1 . 0.8600 ?
    C2 C9 . 1.363(4) ?
    C2 C3 . 1.476(4) ?
    C3 C8 . 1.386(4) ?
    C3 C4 . 1.397(4) ?
    C9 C10 . 1.468(3) ?
    C1 H1A . 0.9300 ?
    C8 C7 . 1.389(4) ?
    C8 H8 . 0.9300 ?
    C7 C6 . 1.382(5) ?
    C7 H7 . 0.9300 ?
    C10 C11. . 1.3900 ?
    C10 C15 . 1.3900 ?
    C11. C12 . 1.3900 ?
    C11. H11. . 0.9300 ?
    C12 C13 . 1.3900 ?
    C12 H12 . 0.9300 ?
    C13 C14 . 1.3900 ?
    C13 H13 . 0.9300 ?
    C14 C15 . 1.3900 ?
    C14 H14 . 0.9300 ?
    C15 H15 . 0.9300 ?
    C4 C5 . 1.383(4) ?
    C4 H4 . 0.9300 ?
    C6 C5 . 1.379(5) ?
    C6 H6 . 0.9300 ?
    C5 H5 . 0.9300 ?
    S1 C16 . 1.622(3) ?
    N3 C16 . 1.171(4) ?
loop_
    _geom_angle_atom_site_label_1
    _geom_angle_atom_site_label_2
    _geom_angle_atom_site_label_3
    _geom_angle_site_symmetry_1
    _geom_angle_site_symmetry_3
    _geom_angle
    _geom_angle_publ_flag
    C1 N2 C2 . . 108.9(2) ?
    C1 N2 H2 . . 125.6 ?
    C2 N2 H2 . . 125.6 ?
    C1 N1 C9 . . 109.0(2) ?
    C1 N1 H1 . . 125.5 ?
    C9 N1 H1 . . 125.5 ?
    C9 C2 N2 . . 106.3(2) ?
    C9 C2 C3 . . 131.6(2) ?
    N2 C2 C3 . . 122.1(2) ?
    C8 C3 C4 . . 119.6(3) ?
    C8 C3 C2 . . 120.4(3) ?
    C4 C3 C2 . . 120.0(3) ?
    C2 C9 N1 . . 106.8(2) ?
    C2 C9 C10 . . 131.2(2) ?
    N1 C9 C10 . . 122.0(2) ?
    N1 C1 N2 . . 108.9(3) ?
    N1 C1 H1A . . 125.5 ?
    N2 C1 H1A . . 125.5 ?
    C3 C8 C7 . . 120.0(3) ?
    C3 C8 H8 . . 120.0 ?
    C7 C8 H8 . . 120.0 ?
    C6 C7 C8 . . 120.2(3) ?
    C6 C7 H7 . . 119.9 ?
    C8 C7 H7 . . 119.9 ?
    C11. C10 C15 . . 120.0 ?
    C11. C10 C9 . . 119.93(17) ?
    C15 C10 C9 . . 119.98(17) ?
    C10 C11. C12 . . 120.0 ?
    C10 C11. H11. . . 120.0 ?
    C12 C11. H11. . . 120.0 ?
    C13 C12 C11. . . 120.0 ?
    C13 C12 H12 . . 120.0 ?
    C11. C12 H12 . . 120.0 ?
    C12 C13 C14 . . 120.0 ?
    C12 C13 H13 . . 120.0 ?
    C14 C13 H13 . . 120.0 ?
    C13 C14 C15 . . 120.0 ?
    C13 C14 H14 . . 120.0 ?
    C15 C14 H14 . . 120.0 ?
    C14 C15 C10 . . 120.0 ?
    C14 C15 H15 . . 120.0 ?
    C10 C15 H15 . . 120.0 ?
    C5 C4 C3 . . 119.7(3) ?
    C5 C4 H4 . . 120.1 ?
    C3 C4 H4 . . 120.1 ?
    C5 C6 C7 . . 119.8(3) ?
    C5 C6 H6 . . 120.1 ?
    C7 C6 H6 . . 120.1 ?
    C6 C5 C4 . . 120.6(3) ?
    C6 C5 H5 . . 119.7 ?
    C4 C5 H5 . . 119.7 ?
    N3 C16 S1 . . 179.4(3) ?
loop_
    _geom_torsion_atom_site_label_1
    _geom_torsion_atom_site_label_2
    _geom_torsion_atom_site_label_3
    _geom_torsion_atom_site_label_4
    _geom_torsion_site_symmetry_1
    _geom_torsion_site_symmetry_2
    _geom_torsion_site_symmetry_3
    _geom_torsion_site_symmetry_4
    _geom_torsion
    _geom_torsion_publ_flag
    C1 N2 C2 C9 . . . . 0.7(3) ?
    C1 N2 C2 C3 . . . . -179.2(2) ?
    C9 C2 C3 C8 . . . . 145.7(3) ?
    N2 C2 C3 C8 . . . . -34.4(4) ?
    C9 C2 C3 C4 . . . . -36.5(4) ?
    N2 C2 C3 C4 . . . . 143.4(3) ?
    N2 C2 C9 N1 . . . . -0.6(3) ?
    C3 C2 C9 N1 . . . . 179.2(3) ?
    N2 C2 C9 C10 . . . . 178.7(3) ?
    C3 C2 C9 C10 . . . . -1.4(5) ?
    C1 N1 C9 C2 . . . . 0.4(3) ?
    C1 N1 C9 C10 . . . . -179.1(2) ?
    C9 N1 C1 N2 . . . . 0.1(3) ?
    C2 N2 C1 N1 . . . . -0.5(3) ?
    C4 C3 C8 C7 . . . . 1.7(4) ?
    C2 C3 C8 C7 . . . . 179.5(3) ?
    C3 C8 C7 C6 . . . . 0.0(4) ?
    C2 C9 C10 C11. . . . . -49.5(4) ?
    N1 C9 C10 C11. . . . . 129.8(2) ?
    C2 C9 C10 C15 . . . . 127.0(3) ?
    N1 C9 C10 C15 . . . . -53.7(3) ?
    C15 C10 C11. C12 . . . . 0.0 ?
    C9 C10 C11. C12 . . . . 176.5(2) ?
    C10 C11. C12 C13 . . . . 0.0 ?
    C11. C12 C13 C14 . . . . 0.0 ?
    C12 C13 C14 C15 . . . . 0.0 ?
    C13 C14 C15 C10 . . . . 0.0 ?
    C11. C10 C15 C14 . . . . 0.0 ?
    C9 C10 C15 C14 . . . . -176.5(2) ?
    C8 C3 C4 C5 . . . . -2.0(4) ?
    C2 C3 C4 C5 . . . . -179.7(2) ?
    C8 C7 C6 C5 . . . . -1.4(5) ?
    C7 C6 C5 C4 . . . . 1.2(5) ?
    C3 C4 C5 C6 . . . . 0.5(4) ?
loop_
    _geom_hbond_atom_site_label_d
    _geom_hbond_atom_site_label_h
    _geom_hbond_atom_site_label_a
    _geom_hbond_site_symmetry_d
    _geom_hbond_site_symmetry_h
    _geom_hbond_site_symmetry_a
    _geom_hbond_distance_dh
    _geom_hbond_distance_ha
    _geom_hbond_distance_da
    _geom_hbond_angle_dha
    N1 H1 N3 . . 1_655 0.86 1.98 2.835(4) 171
    N2 H2 N3 . . 4_656 0.86 2.02 2.862(3) 168
    C12 H12 S1 . . 4_646 0.93 2.93 3.785(2) 155
    C1 H1A Cg3 . . 4_756 0.93 2.45 3.330(3) 158
    C6 H6 Cg2 . . 3_466 0.93 2.93 3.581(4) 128
    C7 H7 Cg1 . . 1_455 0.93 2.91 3.297(4) 106
_shelx_space_group_comment
;
The symmetry employed for this shelxl refinement is uniquely defined
by the following loop, which should always be used as a source of
symmetry information in preference to the above space-group names.
They are only intended as comments.
;
_shelx_estimated_absorpt_T_min     ?
_shelx_estimated_absorpt_T_max     ?
_shelx_hkl_file
;
   0   0   2 13311.0 141.062   2
   0   0  -2 8.64433 18.3676   2
   0   0   3 77.3668 41.9104   2
   0   0  -3 223.942 49.4406   2
   0   0   4 589778. 1298.60   2
   0   0  -4 588398. 1295.49   2
   0   0  -5 108.971 105.604   2
   0   0   5 70.5548 83.5868   2
   0   0  -6 34559.2 405.855   2
   0   0   6 34930.6 397.241   2
   0   0   7 258.494 100.701   2
   0   0  -7 68.0308 116.033   2
   0   0   8 120416. 840.247   2
   0   0  -8 117484. 835.404   2
   0   0  -9 75.4228 135.418   2
   0   0   9-47.0101 102.939   2
   0   0  10 1053.36 140.278   2
   0   0 -10 1656.14 173.984   2
   0   0 -11 236.279 153.303   2
   0   0  11-103.133 130.072   2
   0   0 -12 1677.09 210.603   2
   0   0 -13 10.1038 167.147   2
   0   0 -14 37123.4 661.701   2
   0   0 -15 285.181 203.308   2
   0   0 -16 149.198 209.389   2
   0   0 -17 52.6602 206.211   2
   0   0 -18 5986.47 365.613   2
   0   0 -19 138.508 219.641   2
   0   0 -20 538.388 247.747   2
   0   1   0 2.61793 16.2681   3
   0   1   1 2936.57 55.0247   1
   0   1   1 3540.95 60.3431   3
   0  -1   1 2218.09 51.0931   2
   0   1  -1 4846.63 81.4641   3
   0  -1   2 91334.8 382.994   2
   0  -1  -2 84538.1 345.543   3
   0   1  -2 89879.6 397.737   3
   0   1   2 91512.8 376.355   2
   0   1  -3 368.981 54.7894   3
   0  -1  -3 316.240 52.8331   2
   0  -1   3 536.027 55.2452   2
   0   1  -3 591.386 62.7254   2
   0   1   3 400.383 55.5716   2
   0  -1  -4 11141.0 194.730   2
   0  -1   4 10651.7 187.833   2
   0   1  -4 10986.4 187.356   3
   0   1   4 10895.8 194.105   2
   0   1  -4 11172.4 200.241   2
   0   1  -5 576930. 1412.13   3
   0  -1  -5 572836. 1427.66   2
   0   1  -5 574960. 1468.04   2
   0   1   6 2543.12 142.154   2
   0  -1  -6 2777.28 157.885   2
   0  -1   6 2717.55 132.605   2
   0   1  -6 2490.27 151.237   2
   0   1   7 3482.10 162.817   2
   0  -1  -7 3966.76 176.026   2
   0  -1   7 3905.36 161.701   2
   0   1  -7 4161.26 189.257   2
   0  -1  -8 1037.98 153.477   2
   0  -1   8 678.204 106.046   2
   0   1  -8 980.813 147.852   2
   0   1   8 1055.72 126.249   2
   0   1  -9 25275.2 432.340   2
   0   1   9 24246.9 417.135   2
   0  -1   9 22062.5 393.620   2
   0  -1  -9 22843.9 404.985   2
   0   1 -10 5421.78 253.451   2
   0  -1 -10 4821.79 234.233   2
   0  -1  10 5561.59 224.810   2
   0   1  10 5174.75 226.323   2
   0   1 -10 4741.41 208.107   3
   0   1  11 7.08973 128.626   2
   0   1 -11 137.568 157.956   2
   0   1 -11 228.839 114.367   3
   0  -1 -11-30.6087 149.974   2
   0  -1  11 195.061 116.699   2
   0   1 -12 1119.91 152.755   3
   0   1 -12 1213.64 192.453   2
   0   1 -13 1515.45 215.503   2
   0  -1 -13 1147.83 204.881   2
   0   1 -14 21409.0 527.278   2
   0  -1 -14 22728.2 530.826   2
   0   1 -15 188.050 227.403   2
   0  -1 -15 962.961 234.082   2
   0  -1 -16 33276.6 682.159   2
   0   1 -16 32820.0 685.135   2
   0   1 -17 2351.18 272.048   2
   0  -1 -17 2072.00 266.191   2
   0  -1 -18 2189.22 276.938   2
   0   1 -18 2302.18 285.241   2
   0  -1 -19 1686.84 266.242   2
   0   1 -19 1581.43 270.745   2
   0   1 -20 3292.66 330.938   2
   0  -2   0 10941.6 125.573   1
   0   2   0 10935.0 124.731   1
   0   2   1 111051. 445.235   3
   0  -2   1 110536. 477.872   3
   0   2  -1 104138. 414.437   2
   0   2   1 105947. 397.952   1
   0  -2  -1 106774. 441.970   3
   0   2  -1 107843. 476.227   3
   0  -2   1 103445. 420.507   2
   0  -2  -1 103075. 395.047   1
   0  -2  -2 142494. 526.997   3
   0   2   2 137614. 517.473   3
   0   2  -2 136237. 587.238   3
   0  -2   2 134236. 589.089   3
   0   2  -2 143777. 544.125   2
   0  -2   2 140899. 546.856   2
   0   2   2 136823. 505.630   1
   0  -2  -2 138424. 509.752   1
   0   2   3 53.6245 43.0182   3
   0  -2   3 244.025 56.3857   2
   0  -2  -3 105.810 48.3039   3
   0   2  -3 46.9716 62.7369   3
   0   2   3 246.128 62.4279   1
   0  -2  -3 145.206 61.1885   1
   0  -2   3 71.5813 72.4026   3
   0  -2   4 1310.17 108.594   3
   0  -2  -4 911.804 92.8544   1
   0   2  -4 1043.67 98.8308   2
   0  -2  -4 858.570 75.4277   3
   0  -2   4 621.720 79.1558   2
   0   2   4 922.664 90.6205   2
   0   2  -4 1072.04 95.8921   3
   0  -2  -5 122443. 674.346   1
   0   2  -5 121298. 701.042   2
   0   2   5 124063. 699.573   2
   0  -2   5 121179. 691.512   2
   0   2  -5 122117. 721.287   3
   0   2  -6 485297. 1517.01   2
   0  -2   6 483154. 1492.31   2
   0   2   6 483424. 1464.76   2
   0   2  -6 482210. 1492.22   3
   0  -2  -7 1140.26 137.667   2
   0  -2   7 839.905 106.039   2
   0   2  -7 961.680 132.172   2
   0   2  -7 877.648 114.546   3
   0   2   7 1238.33 121.730   2
   0   2  -8 14189.9 320.655   2
   0   2   8 13887.6 305.726   2
   0   2  -8 14372.4 307.674   3
   0  -2   8 13405.4 298.368   2
   0  -2   9 2906.99 166.699   2
   0   2   9 2871.86 179.195   2
   0   2  -9 2774.69 167.400   3
   0   2  -9 2571.57 191.515   2
   0  -2  -9 2494.02 186.514   2
   0  -2 -10 86344.9 822.043   2
   0  -2  10 86977.3 817.739   2
   0   2 -10 84767.9 833.702   2
   0   2 -10 87071.6 801.663   3
   0   2  10 87990.8 832.650   2
   0  -2 -11 635.980 165.736   2
   0   2 -11 873.870 143.431   3
   0   2 -11 1153.04 190.160   2
   0   2  11 868.332 148.024   2
   0  -2 -12 16235.1 424.237   2
   0   2 -12 15405.2 420.549   2
   0   2 -13 7636.27 338.583   2
   0  -2 -13 7142.89 316.663   2
   0  -2 -14 1124.60 212.798   2
   0   2 -14 1520.61 235.775   2
   0   2 -15 54.5138 205.532   2
   0  -2 -15 136.350 209.255   2
   0  -2 -16 637.804 232.121   2
   0   2 -16 403.302 227.161   2
   0   2 -17 2944.14 301.164   2
   0   2 -18 3280.50 320.558   2
   0  -2 -18 3750.38 303.880   1
   0  -2 -19 1862.44 272.246   1
   0   2 -19 1715.63 282.979   2
   0   2 -20 329.315 244.936   2
   0  -2 -20 162.658 215.981   1
   0   3   0 55.5220 42.3965   1
   0   3   0 61.8037 61.4122   3
   0  -3   0-3.81919 43.6053   1
   0  -3   0 34.5351 68.0008   3
   0   3  -1 243018. 748.500   1
   0  -3  -1 247607. 817.478   3
   0   3   1 253320. 828.699   3
   0  -3  -1 245739. 726.573   1
   0   3  -1 258420. 881.698   3
   0  -3   1 257987. 857.827   3
   0   3  -1 245843. 765.889   2
   0   3   1 244099. 726.366   1
   0   3  -2 999999. 1865.44   3
   0   3   2 995340. 1671.01   3
   0  -3  -2 996737. 1551.09   1
   0   3  -3 36691.7 380.823   3
   0  -3   3 40375.2 367.125   2
   0  -3  -3 38517.8 334.017   1
   0  -3   3 36965.6 381.585   3
   0   3  -3 40328.5 361.006   2
   0   3   3 36902.4 326.600   1
   0   3   3 38685.8 343.770   3
   0  -3  -3 38164.2 343.016   3
   0   3  -4 68762.1 514.328   2
   0  -3   4 69795.6 510.066   2
   0   3  -4 63461.5 522.560   3
   0  -3   4 62677.2 529.303   3
   0  -3  -4 64982.7 460.923   3
   0  -3  -4 64970.0 475.921   1
   0   3   4 63644.2 470.036   1
   0   3   4 64405.2 460.813   3
   0  -3   5 115213. 751.404   3
   0  -3   5 116025. 725.438   2
   0  -3  -5 116665. 688.303   1
   0  -3  -5 115394. 656.542   3
   0   3  -5 115534. 721.020   2
   0   3  -5 116247. 748.118   3
   0  -3   6 142708. 845.003   2
   0  -3  -6 143386. 813.909   1
   0  -3   6 145101. 895.235   3
   0   3  -6 143202. 889.446   3
   0   3  -6 141148. 847.134   2
   0  -3  -6 144496. 778.441   3
   0   3   6 140855. 824.731   2
   0   3  -7 65128.0 629.003   3
   0   3  -7 65421.7 633.093   2
   0  -3  -7 65859.3 564.022   3
   0  -3  -7 64952.3 589.075   1
   0   3   7 65442.9 607.579   2
   0  -3   7 66212.4 621.724   2
   0   3  -8 7324.31 253.821   2
   0  -3   8 7460.69 237.305   2
   0  -3  -8 7568.34 242.858   1
   0   3   8 8254.49 248.181   2
   0   3  -8 8033.68 246.348   3
   0  -3  -8 8138.62 228.221   3
   0  -3   9 3565.88 186.618   2
   0   3   9 3572.51 195.143   2
   0   3  -9 3523.27 188.966   3
   0  -3  -9 3900.05 198.079   1
   0   3  -9 3546.70 214.690   2
   0   3 -10 71759.0 752.827   3
   0  -3  10 69961.0 749.037   2
   0   3 -10 68667.3 770.969   2
   0  -3 -10 67645.0 724.734   1
   0   3  10 72367.3 760.793   2
   0   3 -11 18378.6 441.332   2
   0   3  11 17922.5 411.656   2
   0  -3 -11 18034.2 410.828   1
   0  -3 -12 7212.80 293.954   1
   0   3 -12 7498.88 326.280   2
   0  -3 -13 5858.27 285.571   1
   0   3 -13 5380.42 306.207   2
   0   3 -14 5641.86 321.253   2
   0  -3 -14 5560.45 301.949   1
   0  -3 -15 19571.8 509.548   1
   0   3 -15 20627.3 546.085   2
   0  -3 -16 19697.1 523.717   1
   0   3 -16 17000.2 519.360   2
   0  -3 -17 6289.42 346.981   1
   0   3 -17 6425.96 380.394   2
   0   3 -18 1084.08 260.555   2
   0  -3 -18 1807.76 261.977   1
   0   3 -19 3862.00 335.569   2
   0  -3 -19 4797.15 350.047   1
   0   3 -20 2427.58 313.844   2
   0  -3 -20 1844.30 294.059   1
   0   4   0 27666.3 333.658   3
   0  -4   0 27431.7 286.424   1
   0  -4   0 27795.9 335.252   3
   0   4   1 160369. 676.608   1
   0  -4   1 169385. 815.324   3
   0   4  -1 158720. 696.765   1
   0  -4  -1 161009. 681.368   1
   0   4   1 162667. 768.797   3
   0  -4  -1 160962. 776.627   3
   0   4  -1 158772. 702.135   2
   0   4  -1 167381. 816.402   3
   0   4  -2 31114.4 372.649   3
   0   4  -2 29930.6 320.567   1
   0  -4  -2 30187.3 308.359   1
   0  -4  -2 28966.3 333.284   3
   0  -4   2 31922.3 388.125   3
   0   4  -2 29521.1 317.671   2
   0   4   2 28664.9 295.058   1
   0   4   2 30336.5 340.893   3
   0  -4  -3 1219.09 101.339   3
   0  -4  -3 1387.72 96.0278   1
   0  -4   3 1159.22 91.4613   2
   0   4   3 1071.79 92.4040   3
   0   4  -3 1008.30 96.7598   2
   0   4   3 1150.65 90.0527   1
   0   4  -3 1250.13 113.030   3
   0  -4   3 1301.20 132.222   3
   0   4  -4 100078. 662.766   2
   0  -4  -4 95678.9 610.483   1
   0   4  -4 95109.8 702.974   3
   0  -4   4 98067.1 659.256   2
   0  -4  -4 97424.3 633.874   3
   0   4   4 92649.7 599.784   1
   0   4   4 94072.6 615.450   3
   0  -4   4 95028.2 704.778   3
   0  -4  -5 106.114 89.6844   1
   0  -4   5 106.347 69.7955   2
   0   4  -5 115.105 94.0120   3
   0   4  -5 46.9348 84.3200   2
   0  -4  -5 156.980 76.9208   3
   0   4   5 57.3054 65.9547   3
   0  -4   5 218.637 110.751   3
   0  -4   6 11576.8 287.392   3
   0   4  -6 11634.5 284.172   3
   0  -4   6 12596.6 272.795   2
   0   4   6 12605.1 269.674   2
   0   4  -6 12265.6 278.089   2
   0  -4  -6 11767.5 247.939   3
   0  -4  -6 12948.4 273.825   1
   0  -4   7 6129.87 212.576   2
   0  -4  -7 6692.20 218.112   1
   0   4  -7 5646.53 210.640   2
   0   4   7 6289.32 216.002   2
   0   4  -7 5979.70 224.533   3
   0  -4   7 6404.89 237.232   3
   0  -4  -7 6040.66 196.809   3
   0   4  -8 43212.6 567.613   3
   0  -4   8 43747.3 549.300   2
   0   4   8 45115.1 552.974   2
   0  -4  -8 45485.6 515.921   3
   0  -4  -8 44614.2 537.537   1
   0   4  -8 44963.4 566.733   2
   0   4   9 17848.8 377.276   2
   0   4  -9 17140.9 387.401   2
   0  -4   9 17551.5 375.364   2
   0  -4  -9 19268.4 361.712   3
   0  -4  -9 18568.0 383.812   1
   0   4  -9 18472.5 401.597   3
   0  -4 -10 1414.09 141.192   3
   0   4 -10 1059.89 177.718   2
   0  -4  10 1241.29 151.751   2
   0  -4 -10 1350.00 168.233   1
   0   4  10 1507.39 167.457   2
   0  -4 -11 8016.82 262.601   3
   0   4 -11 7391.43 307.291   2
   0  -4 -11 7437.13 288.040   1
   0  -4 -12 463.002 169.024   1
   0  -4 -12 445.429 119.588   3
   0   4 -12 192.140 196.487   2
   0  -4 -13 185.694 157.615   1
   0  -4 -13-89.0950 107.727   3
   0   4 -13 398.210 213.522   2
   0  -4 -14 7617.25 338.201   1
   0   4 -14 8260.53 372.628   2
   0  -4 -14 8077.34 300.615   3
   0  -4 -15 1422.50 222.150   1
   0   4 -15 947.999 226.726   2
   0  -4 -15 1262.57 169.930   3
   0  -4 -16 3995.56 284.796   1
   0   4 -16 3802.00 312.203   2
   0  -4 -16 3507.61 239.501   3
   0  -4 -17 26605.1 565.710   3
   0   4 -17 28927.7 690.116   2
   0  -4 -17 28086.9 655.719   1
   0   4 -18 23388.4 651.020   2
   0  -4 -18 22178.4 537.177   3
   0   4 -19 1201.78 284.658   2
   0  -4 -19 1714.45 269.368   1
   0  -4 -19 1030.55 198.450   3
   0  -4 -20 10345.6 411.371   3
   0  -4 -20 10169.7 466.564   1
   0  -4 -21 5797.52 332.655   3
   0   5   0 34.3692 58.3219   1
   0  -5   0 207.397 94.3254   3
   0  -5   0 139.358 65.3566   1
   0   5   0 84.9482 77.0174   3
   0   5   1 5072.86 146.882   1
   0   5  -1 4755.03 172.311   3
   0   5   1 5024.16 166.619   3
   0  -5  -1 4772.43 173.798   3
   0  -5  -1 4777.09 144.436   1
   0  -5   1 5236.53 180.769   3
   0   5  -1 4410.89 147.115   2
   0   5  -1 4887.87 145.188   1
   0  -5  -2 149145. 743.346   1
   0   5  -2 151480. 776.273   1
   0   5   2 151915. 846.648   3
   0  -5  -2 151044. 834.034   3
   0   5  -2 149436. 772.495   2
   0   5   2 150747. 741.225   1
   0  -5   3 34478.7 454.716   3
   0  -5  -3 32912.2 370.937   1
   0   5  -3 32682.9 376.764   1
   0   5   3 31648.2 390.806   3
   0  -5  -3 33285.7 402.853   3
   0   5   3 33337.1 367.779   1
   0   5  -3 32169.5 441.163   3
   0   5  -3 32145.7 380.443   2
   0   5   4 355.967 87.3752   3
   0  -5  -4 228.549 93.1486   3
   0   5  -4 204.725 96.2368   2
   0   5  -4 96.9197 99.4973   3
   0  -5  -4 252.218 84.0589   1
   0  -5   4 76.0831 71.1662   2
   0   5   4 79.1723 71.9320   1
   0  -5   4 291.523 121.699   3
   0   5  -5 166457. 1034.21   3
   0  -5  -5 166580. 903.943   1
   0  -5  -5 163779. 907.490   3
   0   5   5 169808. 915.313   1
   0  -5   5 164193. 1033.17   3
   0   5  -5 172420. 969.819   2
   0  -5   5 170890. 966.700   2
   0   5   5 171838. 944.555   3
   0  -5   6 149968. 966.782   2
   0   5  -6 148744. 952.854   2
   0   5  -6 142761. 999.319   3
   0  -5  -6 142954. 885.230   1
   0   5   6 142471. 896.288   2
   0  -5   6 139932. 1013.12   3
   0  -5  -6 143447. 880.287   3
   0   5   6 146221. 896.793   3
   0  -5  -7 37714.8 487.447   1
   0   5  -7 35541.3 521.332   3
   0  -5   7 40296.4 525.015   2
   0  -5  -7 37226.7 465.750   3
   0   5  -7 37260.1 512.333   2
   0   5   7 35313.5 480.293   2
   0  -5   7 38499.6 552.461   3
   0   5  -8 62657.1 683.501   2
   0   5   8 62581.6 659.481   2
   0  -5  -8 62688.6 657.840   1
   0  -5   8 61433.0 719.827   3
   0  -5  -8 60880.8 615.454   3
   0  -5   8 57874.1 666.523   2
   0   5  -8 59252.2 697.525   3
   0   5  -9 11193.4 340.246   2
   0  -5  -9 11453.9 295.194   3
   0  -5   9 10845.7 306.803   2
   0   5   9 11636.2 320.869   2
   0  -5 -10 17164.4 368.059   3
   0   5 -10 16606.9 416.093   2
   0   5  10 17055.6 396.356   2
   0  -5 -10 16501.8 384.181   1
   0  -5 -11 749.746 168.370   1
   0  -5 -11 460.289 117.333   3
   0   5 -11 706.719 191.272   2
   0  -5 -12 25816.4 514.734   1
   0   5 -12 25018.1 544.141   2
   0  -5 -12 26712.3 482.950   3
   0  -5 -13 5770.59 288.565   1
   0  -5 -13 5486.95 251.714   3
   0   5 -13 6172.03 330.907   2
   0  -5 -14 396.603 142.329   3
   0   5 -14 157.582 218.801   2
   0  -5 -14 224.621 160.346   1
   0   5 -15 2558.55 269.344   2
   0  -5 -15 2347.70 199.748   3
   0  -5 -15 2639.07 246.175   1
   0  -5 -16 1184.52 178.182   3
   0  -5 -16 1341.30 223.268   1
   0   5 -16 1063.69 241.907   2
   0   5 -17 664.180 269.015   2
   0  -5 -17 82.9745 192.442   1
   0  -5 -17 486.857 163.904   3
   0  -5 -18 4438.80 324.163   1
   0  -5 -18 5222.19 293.037   3
   0  -5 -19 1583.99 204.546   3
   0  -5 -19 1755.78 270.303   1
   0   5 -19 2032.02 294.478   2
   0  -5 -20 2207.53 231.255   3
   0   6   0 5636.63 206.006   3
   0   6   0 5623.05 167.811   1
   0  -6   0 6310.45 183.486   1
   0  -6   0 5741.59 211.666   3
   0   6   1 81312.9 686.272   3
   0   6   1 82011.5 590.660   1
   0  -6   1 81635.8 696.241   3
   0   6  -1 83809.0 609.707   1
   0  -6  -1 81743.6 677.895   3
   0  -6  -1 81993.3 593.486   1
   0   6  -1 83266.3 713.281   3
   0   6  -1 81088.6 612.198   2
   0  -6   2 9885.43 271.655   3
   0   6  -2 9072.28 216.592   1
   0   6   2 8416.84 200.417   1
   0   6  -2 8477.98 212.522   2
   0  -6  -2 9454.83 217.242   1
   0   6   2 9611.34 246.954   3
   0  -6  -2 8961.54 243.393   3
   0   6  -2 9587.05 262.713   3
   0  -6  -3 8918.71 215.110   1
   0   6   3 8167.88 231.371   3
   0   6  -3 9257.30 228.990   2
   0   6  -3 8816.05 221.957   1
   0   6   3 9154.41 217.481   1
   0  -6   3 9486.27 270.561   3
   0   6  -3 8724.62 262.276   3
   0  -6  -3 8793.11 240.769   3
   0  -6   4 34801.7 506.889   3
   0   6   4 35942.1 458.431   3
   0   6   4 34807.1 418.922   1
   0  -6  -4 34640.5 452.752   3
   0  -6  -4 34684.3 427.016   1
   0   6  -4 36052.3 512.937   3
   0   6  -4 34239.2 438.746   2
   0   6  -4 34441.6 429.716   1
   0   6  -5-7.46499 110.574   3
   0  -6  -5 10.1357 84.4948   1
   0   6   5 166.705 97.6740   1
   0  -6   5 221.529 133.879   3
   0  -6   5 74.8522 83.1326   2
   0  -6  -5 100.440 100.729   3
   0   6   5 75.9895 87.2704   3
   0   6  -5 68.1960 97.0706   2
   0   6   6 16779.4 323.060   1
   0   6  -6 15933.0 343.554   2
   0  -6   6 16659.1 344.943   2
   0  -6  -6 16028.2 323.076   3
   0   6  -6 16465.8 381.595   3
   0   6   6 16248.5 323.274   3
   0  -6  -6 16402.3 327.028   1
   0  -6  -7 14311.0 321.994   3
   0  -6  -7 13592.4 313.161   1
   0  -6   7 14488.9 339.943   2
   0   6   7 13818.3 308.500   3
   0  -6   7 14006.8 378.029   3
   0   6   7 13674.6 322.257   2
   0  -6  -8 34218.3 501.957   1
   0   6  -8 33935.9 530.184   2
   0  -6  -8 33617.2 490.601   3
   0  -6   8 32932.9 564.838   3
   0  -6   8 34140.6 524.931   2
   0   6   8 33103.4 502.098   2
   0   6   9 1750.16 175.073   2
   0  -6  -9 2248.74 179.471   1
   0  -6   9 1907.52 202.157   3
   0  -6  -9 1565.41 154.666   3
   0   6  -9 1498.03 170.448   2
   0  -6   9 1790.77 162.654   2
   0  -6 -10 31472.1 538.488   1
   0   6  10 31918.2 542.245   2
   0  -6 -10 32432.6 511.363   3
   0   6 -10 33023.2 582.325   2
   0  -6 -11 1052.73 172.671   1
   0   6 -11 1236.26 206.251   2
   0  -6 -11 763.834 136.536   3
   0   6 -12 661.150 203.327   2
   0  -6 -12 977.195 147.044   3
   0  -6 -12 581.281 169.308   1
   0   6 -13 10973.0 415.231   2
   0  -6 -13 11277.2 346.317   3
   0  -6 -13 12045.6 391.642   1
   0   6 -14 578.253 224.307   2
   0  -6 -14 321.711 142.773   3
   0  -6 -14 503.102 188.033   1
   0  -6 -15 1021.58 213.727   1
   0  -6 -15 917.028 171.677   3
   0   6 -15 1524.14 255.134   2
   0   6 -16 9532.72 431.434   2
   0  -6 -16 8430.94 377.559   1
   0  -6 -16 8497.23 340.649   3
   0   6 -17 5374.52 366.473   2
   0  -6 -17 4772.54 276.823   3
   0  -6 -17 5101.13 331.561   1
   0   6 -18 7640.66 428.265   2
   0  -6 -18 6952.84 330.287   3
   0  -6 -18 7415.74 395.107   1
   0  -6 -19 693.842 221.133   1
   0  -6 -19 987.666 183.557   3
   0  -7   0 7.68531 119.611   3
   0  -7   0 42.4816 84.2598   1
   0   7   0-26.0565 105.592   3
   0   7   0 8.77839 78.3845   1
   0   7   1 18371.2 362.313   3
   0  -7   1 18679.7 388.301   3
   0  -7  -1 18297.9 362.425   3
   0  -7  -1 19156.4 323.633   1
   0   7  -1 18203.4 322.367   2
   0   7  -1 18271.4 315.414   1
   0   7  -1 17622.4 367.707   3
   0   7   1 18867.0 317.559   1
   0   7   2 28647.5 382.801   1
   0   7   2 29982.8 456.743   3
   0  -7   2 31683.3 492.184   3
   0   7  -2 30706.8 416.344   2
   0   7  -2 31298.8 417.329   1
   0  -7  -2 29219.6 442.705   3
   0   7  -2 30423.0 484.148   3
   0  -7  -2 29493.3 393.049   1
   0   7   3 30379.5 461.421   3
   0  -7  -3 30275.6 405.521   1
   0   7  -3 31281.2 504.147   3
   0   7   3 30441.7 404.274   1
   0   7  -3 31343.8 429.457   1
   0  -7   3 32518.2 516.906   3
   0   7  -3 31495.7 436.256   2
   0  -7  -3 30692.7 458.331   3
   0   7  -4 2057.62 152.246   2
   0  -7   4 2128.15 184.259   3
   0   7  -4 2567.12 179.936   3
   0   7   4 2252.59 152.076   3
   0  -7  -4 2437.23 147.723   1
   0  -7  -4 2463.77 168.754   3
   0   7   4 2258.92 142.752   1
   0   7  -4 2095.48 137.421   1
   0   7   5 1532.71 137.115   1
   0  -7  -5 1631.92 134.276   1
   0  -7  -5 1493.80 150.354   3
   0   7   5 1480.64 131.927   3
   0  -7   5 1844.91 197.397   3
   0   7  -5 1489.88 147.741   2
   0   7  -5 1466.94 128.987   1
   0   7   6 975.930 124.189   1
   0  -7  -6 837.649 121.149   1
   0  -7   6 888.310 116.361   2
   0  -7  -6 894.278 138.775   3
   0   7   6 951.018 124.627   3
   0   7  -6 996.499 146.602   2
   0  -7   6 976.933 169.489   3
   0  -7   7 18146.0 447.674   3
   0  -7   7 17070.0 385.059   2
   0   7  -7 18177.0 395.804   2
   0  -7  -7 17222.8 365.622   1
   0   7   7 16692.6 361.991   3
   0   7   7 16504.0 360.017   2
   0  -7  -7 16351.6 356.092   3
   0  -7   8 3508.03 202.274   2
   0  -7  -8 4044.23 204.785   3
   0  -7   8 4179.41 252.846   3
   0   7   8 4285.37 223.510   2
   0  -7  -8 4019.10 207.064   1
   0   7  -8 4210.07 225.191   2
   0  -7   9 192.340 169.679   3
   0  -7  -9 550.386 139.758   3
   0   7   9 553.394 142.366   2
   0  -7  -9 311.200 120.914   1
   0   7  -9 251.840 143.216   2
   0   7 -10 8774.49 332.172   2
   0  -7 -10 8086.87 291.565   1
   0  -7 -10 8043.20 285.759   3
   0  -7 -11 1729.56 184.556   1
   0   7 -11 1601.01 223.007   2
   0  -7 -11 1949.07 189.290   3
   0  -7 -12 34891.0 578.885   3
   0  -7 -12 35818.9 624.468   1
   0   7 -12 35929.6 664.848   2
   0  -7 -13 3023.79 215.108   3
   0  -7 -13 3009.29 242.436   1
   0   7 -14 8696.73 401.233   2
   0  -7 -14 8524.30 327.181   3
   0  -7 -14 8782.62 364.681   1
   0  -7 -15 1689.74 224.725   1
   0  -7 -15 1434.34 190.479   3
   0  -7 -16 8465.19 341.418   3
   0  -7 -16 7821.63 379.717   1
   0   7 -16 8178.57 414.455   2
   0  -7 -17 5613.84 342.686   1
   0  -7 -17 5850.01 304.066   3
   0   7 -17 5861.76 382.045   2
   0   7 -18 499.440 239.771   2
   0  -7 -18 759.138 236.052   1
   0  -7 -19 5940.14 382.684   1
   0   8   0 598.419 124.816   3
   0   8   0 665.085 103.780   1
   0   8   0 544.613 106.044   2
   0   8  -1 299.155 88.7597   1
   0   8  -1 189.653 120.394   3
   0   8   1 233.293 85.6265   1
   0   8  -1 258.816 101.405   2
   0  -8   1 347.209 137.472   3
   0   8   1 430.456 116.184   3
   0  -8  -1 63.9160 131.481   3
   0  -8  -1 84.5704 91.4868   1
   0   8  -2 16869.7 394.614   3
   0   8  -2 17380.6 342.634   2
   0  -8  -2 17043.9 376.189   3
   0   8   2 17398.6 325.770   1
   0   8  -2 17993.7 341.302   1
   0  -8   2 17396.7 405.272   3
   0  -8  -2 17235.7 328.127   1
   0   8   2 16276.0 376.064   3
   0   8   3 227.469 114.672   3
   0  -8  -3 124.614 141.165   3
   0   8   3 144.381 104.755   1
   0  -8  -3 203.185 109.069   1
   0   8  -3 253.584 110.050   2
   0   8  -3 299.463 99.3456   1
   0  -8   3 401.765 179.717   3
   0   8   4 181184. 1191.68   3
   0   8   4 175447. 1037.39   1
   0  -8  -4 179772. 1171.67   3
   0   8  -4 176159. 1101.39   1
   0   8  -4 180778. 1111.05   2
   0  -8  -4 178601. 1057.60   1
   0   8   5 2998.49 178.563   1
   0  -8  -5 2826.89 174.578   1
   0  -8   5 3510.63 239.790   3
   0   8  -5 3147.62 181.858   1
   0   8  -5 2658.03 179.413   2
   0   8   5 3152.16 188.949   3
   0  -8  -5 3189.44 205.148   3
   0   8  -6 9366.51 287.174   1
   0   8   6 10020.1 302.059   3
   0  -8  -6 9530.83 298.255   3
   0  -8  -6 9685.89 281.038   1
   0   8  -6 8920.05 286.133   2
   0   8   6 9887.59 285.324   1
   0  -8  -7 4371.40 215.805   1
   0   8   7 3568.21 202.825   3
   0  -8   7 3711.71 251.350   3
   0  -8  -7 3739.73 220.860   3
   0   8  -7 3830.78 197.953   1
   0  -8  -8 34787.0 546.711   3
   0   8  -8 35803.7 589.348   2
   0  -8  -8 35480.8 550.541   1
   0  -8   8 34312.8 635.168   3
   0   8   8 35082.0 548.855   2
   0  -8  -9 27863.6 511.300   1
   0   8  -9 27098.0 534.276   2
   0  -8  -9 26822.2 491.644   3
   0  -8   9 26933.2 589.949   3
   0  -8  10 3521.89 275.814   3
   0   8 -10 3954.41 251.708   2
   0  -8 -10 3618.49 214.728   3
   0  -8 -10 3739.87 228.856   1
   0  -8 -11 418.932 146.007   3
   0   8 -11 331.226 194.566   2
   0  -8 -11 506.504 154.471   1
   0   8 -12 2400.01 251.005   2
   0  -8 -12 2602.21 212.674   3
   0  -8 -12 2339.92 209.159   1
   0  -8 -13 1439.79 182.905   3
   0  -8 -13 1146.72 179.069   1
   0   8 -13 1197.23 236.966   2
   0  -8 -14 1004.06 173.630   3
   0   8 -14 1198.75 239.185   2
   0  -8 -14 1227.41 199.719   1
   0  -8 -15 231.992 161.819   3
   0   8 -15 110.841 202.098   2
   0  -8 -15 177.405 174.631   1
   0   8 -16 592.904 238.789   2
   0  -8 -16 43.1805 166.796   1
   0  -8 -16 520.813 178.290   3
   0   8 -17 4172.86 343.377   2
   0  -8 -17 4355.64 313.231   1
   0  -8 -18 2875.64 280.226   1
   0   9   0 91.9686 99.1264   2
   0   9   0 147.406 91.6747   1
   0   9  -1 22886.1 408.239   2
   0   9   1 22301.6 389.045   1
   0  -9   1 22059.5 468.902   3
   0  -9  -1 23151.1 397.983   1
   0   9  -1 22104.3 393.650   1
   0  -9  -1 22088.3 463.389   3
   0  -9  -2 95.8874 96.9463   1
   0  -9   2 33.4617 134.911   3
   0   9  -2 165.035 95.0813   1
   0   9   2 151.328 92.3471   1
   0  -9  -2 268.578 147.626   3
   0   9  -2 82.6832 98.9284   2
   0   9  -3 384.213 103.613   1
   0   9   3 447.217 111.104   1
   0   9  -3 459.904 115.417   2
   0  -9   3 401.123 155.817   3
   0  -9  -3 271.080 106.984   1
   0  -9  -3 514.168 148.155   3
   0   9   3 594.683 127.210   3
   0  -9  -4 264.486 144.528   3
   0   9   4 217.456 107.444   1
   0   9   4 130.983 124.317   3
   0   9  -4 331.077 100.223   1
   0  -9   4 518.099 182.626   3
   0   9  -4 206.099 120.760   2
   0  -9  -4 54.3101 96.9872   1
   0  -9   5 518.850 180.737   3
   0   9   5 343.833 115.978   1
   0  -9  -5 465.480 116.005   1
   0  -9  -5 519.493 156.066   3
   0   9   5 365.498 127.785   3
   0   9  -5 466.126 134.567   2
   0   9  -5 463.711 114.260   1
   0  -9  -6 1856.68 158.330   1
   0   9   6 1834.22 161.218   1
   0   9  -6 2135.17 186.917   2
   0  -9  -6 1907.27 178.491   3
   0  -9   6 2400.14 228.208   3
   0  -9  -7 4019.79 232.896   3
   0  -9   7 3563.69 263.114   3
   0   9   7 3624.32 202.326   1
   0  -9  -7 3385.99 200.483   1
   0   9  -7 3577.22 227.808   2
   0   9  -8 11987.4 368.573   2
   0  -9  -8 12764.1 359.113   1
   0  -9   8 12050.6 427.585   3
   0  -9  -8 12184.8 361.752   3
   0  -9  -9 30624.7 568.819   3
   0  -9  -9 29734.6 548.573   1
   0  -9  10 23533.7 598.929   3
   0  -9 -10 22514.2 492.151   1
   0  -9 -10 21377.5 471.379   3
   0   9 -10 20420.1 500.612   2
   0   9 -11 30956.0 634.499   2
   0  -9 -11 29593.2 562.201   3
   0  -9 -11 29255.1 577.830   1
   0  -9 -12 16987.0 442.053   3
   0   9 -12 18219.7 516.257   2
   0  -9 -12 17930.7 471.538   1
   0   9 -13 1585.29 242.272   2
   0  -9 -13 1070.11 195.078   1
   0  -9 -13 1032.27 176.001   3
   0  -9 -14 830.874 174.996   3
   0   9 -14 902.892 221.600   2
   0  -9 -14 526.537 188.034   1
   0   9 -15 12601.6 492.965   2
   0  -9 -15 12455.3 412.280   3
   0  -9 -15 11508.2 425.994   1
   0  -9 -16 762.983 188.935   1
   0   9 -16 970.845 253.000   2
   0   9 -17 3163.17 321.422   2
   0  -9 -17 2671.85 262.859   1
   0  -9 -18 4505.93 319.179   1
   0  10   0 9697.09 288.495   2
   0 -10   0 10025.4 349.541   3
   0  10   0 9347.88 276.951   1
   0  10  -1 5600.10 225.494   1
   0  10   1 5361.70 226.047   2
   0  10   1 4784.58 207.282   1
   0 -10  -1 5024.72 268.236   3
   0 -10   1 5278.85 277.505   3
   0  10  -1 5546.16 227.865   2
   0  10  -2 411.171 113.242   1
   0 -10   2 545.967 180.122   3
   0 -10  -2 280.961 161.056   3
   0  10   2 647.414 120.845   1
   0 -10  -2 305.439 112.762   1
   0  10  -2 390.883 120.617   2
   0 -10  -3 6311.90 290.594   3
   0  10  -3 5980.81 243.212   1
   0 -10  -3 6006.77 236.313   1
   0 -10   3 5755.59 301.839   3
   0  10   3 5299.22 224.230   1
   0  10  -3 5841.95 243.047   2
   0 -10  -4 14103.2 344.753   1
   0  10  -4 13413.6 351.032   1
   0 -10  -4 14569.8 399.215   3
   0 -10   4 14424.2 439.107   3
   0  10  -4 13312.3 353.999   2
   0  10   4 13961.8 341.971   1
   0 -10  -5 37012.3 549.752   1
   0 -10  -5 36615.7 603.512   3
   0  10   5 36632.7 544.407   1
   0 -10   6 225.702 201.098   3
   0  10   6 426.905 142.280   1
   0 -10  -6 354.492 130.595   1
   0  10  -6 212.269 150.146   2
   0 -10  -6 212.773 164.170   3
   0 -10  -7 865.351 168.119   3
   0  10  -7 1070.52 172.382   2
   0 -10   7 623.361 200.677   3
   0 -10  -7 626.451 140.743   1
   0 -10   8 2552.13 258.137   3
   0  10  -8 3110.52 228.683   2
   0 -10  -8 2625.46 212.121   3
   0  10  -9 496.735 172.398   2
   0 -10  -9 457.356 147.755   1
   0 -10   9-26.1317 187.816   3
   0 -10  -9 497.951 160.113   3
   0 -10  10 3453.53 303.090   3
   0 -10 -10 3152.36 228.301   1
   0 -10 -10 3302.02 232.277   3
   0  10 -10 3139.59 246.531   2
   0  10 -11 261.881 188.238   2
   0 -10 -11 438.683 161.063   3
   0 -10 -11 63.9642 154.237   1
   0 -10 -12 1429.45 191.712   3
   0 -10 -12 1226.76 191.255   1
   0 -10 -13 2649.74 232.259   3
   0 -10 -13 2070.38 225.664   1
   0  10 -13 2899.51 271.577   2
   0  10 -14 16916.7 550.048   2
   0 -10 -14 15431.4 486.205   1
   0  10 -15 5350.65 358.512   2
   0 -10 -15 5519.19 325.040   1
   0 -10 -16 470.117 186.027   1
   0  10 -16 847.322 245.063   2
   0 -10 -17 2047.27 245.142   1
   0  11   0 84.7833 111.680   1
   0 -11   0 158.869 171.414   3
   0  11   0 103.215 116.576   2
   0  11  -1 418.716 132.850   1
   0  11   1 101.247 109.969   2
   0 -11  -1 308.446 185.249   3
   0 -11   1 612.794 175.868   3
   0  11  -1 285.021 127.844   2
   0  11   1 161.507 107.132   1
   0 -11  -2 19028.4 475.049   3
   0  11   2 19118.9 400.457   1
   0 -11   2 20262.9 517.330   3
   0  11  -2 19874.5 427.272   2
   0  11  -2 20184.3 429.100   1
   0 -11   3 22659.7 552.515   3
   0  11  -3 22485.5 458.678   2
   0  11   3 21521.5 429.318   1
   0 -11  -3 21682.1 499.112   3
   0 -11  -3 23320.4 454.726   1
   0 -11  -4 276.306 129.613   1
   0 -11  -4 286.602 178.131   3
   0  11  -4 307.487 148.954   2
   0  11   4 153.982 119.889   1
   0 -11   4 351.841 207.058   3
   0 -11  -5 3156.65 201.429   1
   0  11  -5 3327.93 220.922   2
   0 -11   5 3918.58 291.111   3
   0 -11  -5 3094.40 240.260   3
   0 -11  -6 17548.4 452.815   3
   0  11  -6 16992.2 431.104   2
   0 -11   6 17368.1 519.945   3
   0 -11  -6 17101.1 407.734   1
   0 -11  -7 4431.31 240.678   1
   0 -11   7 4442.06 320.334   3
   0  11  -7 4336.96 257.336   2
   0 -11  -7 3824.69 243.978   3
   0 -11   8 370.226 216.520   3
   0 -11  -8 702.384 167.813   3
   0  11  -8 283.047 150.879   2
   0 -11  -8 679.853 156.671   1
   0 -11  -9 11687.2 374.800   1
   0 -11   9 11773.5 466.345   3
   0  11  -9 11943.3 400.629   2
   0  11 -10 559.755 178.832   2
   0 -11 -10 522.029 173.295   3
   0 -11 -10 790.844 166.537   1
   0 -11 -11 8560.52 352.072   1
   0 -11  11 8207.89 415.372   3
   0  11 -11 9023.89 384.475   2
   0 -11 -11 8194.92 343.802   3
   0  11 -12 997.979 209.793   2
   0 -11 -12 839.896 195.742   1
   0  11 -13 334.343 207.565   2
   0 -11 -13 287.729 163.222   1
   0  11 -14 1907.82 275.077   2
   0  11 -15 351.687 213.580   2
   0  12   0 279.283 132.438   2
   0 -12   0 715.927 206.096   3
   0 -12   1 14852.4 464.214   3
   0  12  -1 14557.9 379.521   2
   0  12   1 15643.3 395.309   2
   0  12  -2 2659.39 199.634   2
   0 -12  -2 2576.93 249.616   3
   0 -12   2 3056.61 262.642   3
   0  12   2 2345.46 191.682   2
   0  12  -3 2413.67 201.598   2
   0 -12  -3 2090.01 219.195   3
   0 -12   3 2244.46 247.073   3
   0 -12  -3 1996.14 176.997   1
   0 -12  -4 10160.4 374.517   3
   0 -12  -4 9528.80 318.135   1
   0  12  -4 10039.2 342.079   2
   0 -12   4 9471.18 400.991   3
   0 -12   5 14022.8 482.757   3
   0 -12  -5 13641.8 379.619   1
   0  12  -5 13738.0 396.249   2
   0 -12  -5 13346.0 423.636   3
   0 -12  -6 1495.87 207.808   3
   0  12  -6 997.826 173.789   2
   0 -12   6 1050.02 228.127   3
   0 -12  -6 962.695 162.323   1
   0 -12  -7 1056.23 198.233   3
   0  12  -7 976.544 181.992   2
   0 -12  -7 1217.04 169.583   1
   0 -12   7 1186.08 246.043   3
   0  12  -8 27827.3 592.821   2
   0 -12  -8 28612.4 599.290   3
   0 -12  -9 1071.82 201.987   3
   0  12  -9 866.090 197.702   2
   0 -12  10 12809.9 519.968   3
   0 -12 -10 12103.6 413.073   3
   0  12 -10 12597.5 440.505   2
   0  12 -11 2811.18 271.194   2
   0  12 -12 6036.03 351.778   2
   0  12 -13 4708.77 345.878   2
   0  12 -14 5267.60 349.875   2
   0 -13   0 230.222 185.731   3
   0 -13   1 3083.61 275.807   3
   0 -13  -1 3077.72 266.483   3
   0 -13   2 5769.87 345.881   3
   0 -13  -2 4992.38 319.180   3
   0 -13   3 12887.1 478.721   3
   0 -13  -3 11596.5 435.581   3
   0 -13  -4 6308.54 338.060   3
   0 -13   4 5951.06 362.480   3
   0 -13   5 1791.09 262.095   3
   0 -13  -5 1482.39 221.965   3
   0 -13  -6 6830.69 345.002   3
   0 -13   6 7279.99 403.363   3
   0 -13   7 296.703 212.485   3
   0 -13  -7 648.900 202.192   3
   0 -13  -8 375.649 179.092   3
   0 -13   8 20.4446 216.579   3
   0 -14   0 22747.1 622.703   3
   0 -14  -1 3419.03 289.748   3
   0 -14   1 3061.32 302.224   3
   0 -14   2 1437.79 246.885   3
   0 -14  -2 826.316 209.829   3
   0 -14   3 2601.20 285.549   3
   0 -14  -3 2032.29 246.441   3
   0 -14  -4 469.837 198.158   3
   0 -14   4 301.225 206.224   3
   0 -14   5 1565.79 258.418   3
   0 -14  -5 1482.60 225.612   3
   0 -15   0 583.542 206.251   3
   0 -15  -1 428.121 203.813   3
   0 -15   1 637.334 223.148   3
   0 -15  -2 2230.68 255.815   3
   0 -15  -3 15234.6 519.668   3
  -1   0   0 1.98865 26.3439   1
  -1   0   0 7.59577 27.2942   3
   1   0   0 24.3972 25.5130   3
   1   0   0 64.0122 28.7649   1
   1   0  -1 25641.5 212.600   1
  -1   0  -1 24384.9 210.002   1
  -1   0  -1 25807.1 178.584   3
   1   0   1 25752.1 214.917   1
  -1   0   1 24801.8 209.179   1
  -1   0  -2 111767. 495.188   1
   1   0  -2 113022. 484.282   2
   1   0   2 109246. 368.674   3
  -1   0   2 111325. 486.857   2
   1   0   2 112827. 495.894   1
  -1   0  -2 108995. 372.488   3
  -1   0   3 85687.2 474.991   2
   1   0  -3 83758.3 468.539   2
  -1   0  -3 84535.9 373.416   3
   1   0   3 84703.7 482.897   1
  -1   0  -3 85135.0 481.502   1
   1   0   3 85781.6 371.748   3
   1   0   4 245206. 916.521   2
  -1   0  -4 244115. 715.777   3
  -1   0   4 242049. 870.159   2
  -1   0  -4 243012. 898.839   1
   1   0  -4 240717. 878.573   2
   1   0   5 293035. 1100.24   2
  -1   0  -5 301857. 891.393   3
  -1   0   5 299284. 1076.01   2
  -1   0  -5 296138. 1076.99   1
   1   0  -5 290863. 1060.66   2
  -1   0  -6 133290. 657.922   3
   1   0   6 130454. 792.395   2
   1   0  -6 126981. 766.609   2
  -1   0   6 124245. 755.073   2
  -1   0   7 38483.1 453.048   2
   1   0   7 38818.2 472.510   2
  -1   0  -7 38448.6 389.262   3
  -1   0  -7 38782.6 474.803   2
   1   0  -7 38824.5 465.629   2
  -1   0  -8 1499.40 114.071   3
  -1   0  -8 1348.05 159.157   2
  -1   0   8 1638.69 130.705   2
   1   0   8 1491.50 143.901   2
   1   0  -8 1910.62 162.615   2
  -1   0   9 42418.0 537.264   2
   1   0   9 42871.1 562.086   2
   1   0  -9 41742.5 553.839   2
   1   0  10 11901.1 328.981   2
  -1   0 -10 12882.6 297.710   3
  -1   0  10 12235.6 318.553   2
  -1   0 -10 12096.7 345.915   2
   1   0 -10 11544.2 338.624   2
  -1   0  11 21850.0 436.899   2
   1   0 -11 21332.9 453.898   2
  -1   0 -11 20725.4 455.795   2
  -1   0 -12 9153.26 280.990   3
   1   0 -12 9508.53 342.073   2
  -1   0 -12 9118.16 348.415   2
  -1   0 -13 11552.7 325.603   3
   1   0 -13 10934.2 382.527   2
  -1   0 -13 10854.1 378.183   2
   1   0 -14 455.650 212.120   2
  -1   0 -14 639.810 209.263   2
  -1   0 -15 18245.0 513.286   2
   1   0 -15 20151.2 521.133   2
   1   0 -16 7595.12 380.551   2
   1   0 -17 64.0403 202.214   2
  -1   0 -18 15995.0 524.944   1
   1   0 -18 17034.2 552.985   2
  -1   0 -19 4026.53 325.913   1
   1   0 -19 3813.80 334.866   2
   1   0 -20 7451.55 426.162   2
  -1   0 -20 7200.97 409.576   1
   1   1 -20 1087.53 276.592   2
  -1  -1 -20 959.653 243.451   1
   1   1 -19 5157.85 369.488   2
  -1  -1 -19 5274.76 359.376   1
   1   1 -18 6325.08 378.873   2
  -1  -1 -18 7440.32 383.060   1
  -1  -1 -17 5636.76 347.010   1
   1   1 -17 5954.47 361.015   2
   1   1 -16 1922.05 258.176   2
  -1  -1 -16 2955.21 274.026   1
  -1  -1 -15 3489.53 277.500   1
   1   1 -15 3348.91 290.182   2
  -1  -1 -14 5983.82 306.611   1
  -1  -1 -14 5423.80 239.557   3
   1   1 -13 7073.92 328.162   2
  -1  -1 -13 7401.16 318.877   1
  -1  -1 -13 7601.08 261.695   3
   1   1 -12 6311.15 306.131   2
  -1  -1 -12 6520.11 286.201   1
  -1  -1 -12 6253.33 231.311   3
  -1   1  11 13675.3 352.417   2
  -1  -1 -11 12873.7 365.444   1
   1   1 -11 13494.2 379.088   2
  -1  -1 -11 14404.2 307.577   3
  -1   1  10 152931. 1059.22   2
  -1  -1 -10 151173. 905.532   3
   1   1 -10 153766. 1124.03   2
   1  -1  10 151038. 1098.40   2
   1   1  -9 12639.7 327.521   2
   1  -1   9 13417.5 321.415   2
  -1  -1  -9 13111.3 256.893   3
  -1  -1  -9 12427.9 323.705   1
  -1   1   9 13668.1 314.850   2
  -1  -1  -8 22951.8 393.234   1
   1  -1   8 25109.6 406.867   2
   1   1  -8 24429.6 410.289   2
  -1   1   8 23463.8 377.054   2
   1  -1   7 54114.3 558.476   2
  -1  -1  -7 54444.2 556.438   1
   1   1  -7 53980.0 556.565   2
  -1   1   7 53354.3 526.327   2
   1   1  -6 131032. 809.420   2
  -1  -1  -6 128550. 587.649   3
   1  -1   6 129550. 788.057   2
  -1   1   6 132662. 756.193   2
   1  -1   6 134611. 733.206   3
  -1  -1  -6 131102. 808.479   1
   1  -1   5 22406.8 308.948   2
   1  -1   5 22777.6 290.171   3
  -1   1   5 20739.4 281.491   2
  -1  -1  -5 21644.3 216.443   3
  -1  -1  -5 21829.2 319.209   1
   1   1  -5 21644.5 319.609   2
   1   1  -4 532903. 1406.43   2
   1  -1   4 544657. 1264.34   3
  -1  -1  -4 520625. 1381.53   1
   1  -1   4 514299. 1276.53   2
  -1  -1  -4 530510. 870.180   3
  -1   1   4 528368. 1237.27   2
  -1  -1  -3 789192. 1559.18   1
   1   1  -3 788388. 1553.33   2
  -1   1   2 215200. 581.221   2
   1   1  -2 218119. 768.588   2
   1  -1   2 211974. 675.517   3
  -1   1   2 214448. 766.952   3
  -1  -1  -2 212204. 758.736   1
   1  -1   2 215812. 636.757   2
   1  -1   1 6753.64 95.4689   1
  -1  -1  -1 6328.13 131.294   1
   1  -1   1 6690.68 125.146   3
  -1   1   1 6207.40 128.124   3
   1   1  -1 6108.45 127.684   1
  -1   1   0 140041. 547.070   3
   1   1   0 140542. 565.155   1
  -1   1  -1 6310.04 120.669   3
   1   1   1 6835.75 134.162   1
   1  -1  -1 6428.76 85.6124   2
  -1  -1   1 6462.74 132.568   1
   1  -1  -1 6783.81 87.1184   1
  -1   1  -1 6563.29 95.0137   1
   1  -1  -1 6569.59 131.402   3
  -1  -1   2 216195. 777.086   2
   1  -1  -2 215279. 766.181   3
   1  -1  -2 211954. 576.299   2
  -1   1  -2 215112. 626.783   1
  -1   1  -2 212474. 678.794   3
   1   1   2 212961. 757.949   1
   1  -1  -3 790327. 1595.37   3
   1   1   3 790294. 1556.06   1
  -1  -1   3 789065. 1583.23   2
   1  -1  -4 523060. 1236.75   2
  -1   1  -4 542819. 1261.21   3
  -1  -1   4 535679. 1399.60   2
   1   1   4 527295. 1403.50   1
  -1   1  -4 531928. 1302.66   2
  -1   1  -5 22080.8 279.441   3
   1  -1  -5 21478.6 288.876   2
  -1  -1   5 22029.3 312.960   2
  -1   1  -5 21812.7 313.013   2
   1   1   5 22620.8 327.600   2
  -1   1  -6 134135. 727.532   3
   1   1   6 132222. 817.207   2
  -1   1  -6 129569. 780.954   2
   1  -1  -6 128395. 755.347   2
  -1   1  -7 54282.0 498.250   3
  -1  -1   7 53217.6 543.351   2
  -1   1  -7 53298.7 548.212   2
   1   1   7 52832.0 552.239   2
   1  -1  -7 54181.9 540.700   2
  -1   1  -8 23849.4 358.734   3
  -1   1  -8 24672.3 408.767   2
   1   1   8 24049.6 404.058   2
  -1  -1   8 23641.2 395.425   2
  -1   1  -9 12713.8 330.121   2
  -1   1  -9 13157.8 286.620   3
  -1  -1   9 12739.6 311.117   2
   1   1   9 13223.8 326.506   2
   1  -1  -9 13158.9 327.866   2
  -1   1 -10 150289. 1082.67   2
  -1   1 -10 152766. 978.483   3
  -1  -1  10 150659. 1077.19   2
   1  -1 -10 150935. 1070.87   2
   1   1  10 149061. 1093.00   2
  -1   1 -11 13277.9 373.106   2
   1  -1 -11 13313.9 371.710   2
  -1   1 -11 13726.8 322.346   3
  -1   1 -12 5784.07 235.242   3
   1  -1 -12 6082.66 288.024   2
  -1   1 -12 6188.54 294.038   2
   1  -1 -13 7140.25 312.503   2
  -1   1 -13 7587.01 337.585   2
  -1   1 -14 6183.04 338.911   2
   1  -1 -14 5952.26 312.237   2
  -1   1 -15 2525.60 267.185   2
   1  -1 -15 3311.38 287.303   2
   1  -1 -16 2848.26 276.052   2
  -1   1 -16 2282.96 287.263   2
  -1   1 -17 5669.97 356.460   2
   1  -1 -17 6332.06 360.370   2
  -1   1 -18 6076.02 377.650   2
   1  -1 -18 7024.81 388.577   2
   1  -1 -19 4459.28 349.843   2
  -1   1 -19 6089.10 389.762   2
   1  -1 -20 1278.57 275.187   2
   1   2 -20 4334.54 365.075   2
  -1  -2 -20 3999.71 334.070   1
  -1  -2 -19 10695.6 470.913   1
   1   2 -19 10349.5 464.270   2
   1   2 -18 1345.06 262.783   2
  -1  -2 -18 1606.73 255.130   1
  -1  -2 -17 6200.25 356.226   1
   1   2 -17 6834.71 381.330   2
   1   2 -16 7471.49 382.270   2
  -1  -2 -16 6484.62 340.965   1
   1   2 -15 22827.1 578.975   2
  -1  -2 -15 22290.4 544.497   1
  -1  -2 -14 13960.9 429.449   1
   1   2 -14 13944.1 462.183   2
  -1  -2 -13 5757.28 287.783   1
   1   2 -13 6739.32 327.704   2
  -1  -2 -12 21019.3 473.496   1
   1   2 -12 20820.8 484.281   2
  -1   2  11 8919.46 289.751   2
  -1  -2 -11 8665.14 313.431   1
   1   2 -11 9066.75 325.816   2
  -1   2  10 40636.5 551.215   2
   1   2 -10 37519.9 572.177   2
   1  -2  10 38812.9 562.965   2
  -1  -2 -10 39462.5 574.784   1
  -1   2   9 27809.8 432.228   2
   1  -2   9 27342.0 447.621   2
   1   2  -9 27642.4 469.828   2
  -1  -2  -9 27249.5 453.498   1
   1   2  -8 48744.7 576.480   2
  -1   2   8 48724.6 535.126   2
  -1  -2  -8 49748.8 582.245   1
   1  -2   7 37927.2 459.662   3
   1   2  -7 37511.8 486.583   2
  -1  -2  -7 36870.9 470.760   1
  -1   2   7 36609.3 428.442   2
   1  -2   7 36666.7 451.685   2
   1  -2   6 91044.0 662.182   3
   1  -2   6 89647.6 644.473   2
  -1  -2  -6 91582.4 691.235   1
   1   2  -6 90970.7 696.832   2
  -1   2   6 88852.2 609.273   2
   1   2  -5 48760.9 494.887   2
   1  -2   5 51624.8 471.227   3
  -1   2   5 48391.6 409.508   2
  -1  -2  -5 49278.4 485.842   1
   1  -2   5 50713.0 454.857   2
  -1  -2  -4 197661. 909.815   1
  -1   2   4 194352. 721.109   2
   1  -2   4 193110. 847.196   3
   1  -2   4 197868. 797.612   2
  -1  -2  -4 190353. 498.173   3
   1   2  -4 197199. 914.800   2
   1  -2   3 35044.2 346.278   3
  -1   2   3 35112.5 263.066   2
  -1  -2  -3 35334.3 364.940   1
   1   2  -3 34930.9 367.618   2
   1  -2   3 35917.9 303.655   2
  -1   2   3 35110.2 363.736   3
  -1   2   2 354728. 645.874   2
   1  -2   2 358295. 1051.71   3
  -1   2   2 355990. 1096.60   3
  -1  -2  -2 356050. 1071.36   1
   1  -2   2 356403. 785.765   2
   1   2  -2 359656. 1103.63   2
  -1   2   1 80912.1 500.778   3
   1   2  -1 80653.2 412.809   3
  -1  -2  -1 81759.6 493.964   1
   1  -2   1 81312.5 285.391   2
   1   2  -1 82204.3 507.458   1
  -1   2   0 18448.8 245.410   3
   1  -2   0 18144.3 236.161   3
   1   2   0 17910.1 235.838   1
   1   2   0 18067.9 168.844   3
   1   2   1 81304.8 279.137   3
   1  -2  -1 81709.4 504.192   3
   1   2   1 82238.1 503.552   1
  -1   2  -1 80615.9 494.274   3
  -1  -2   1 81186.3 504.695   1
  -1   2  -2 359630. 1064.18   3
   1  -2  -2 356928. 1090.36   3
  -1   2  -2 357897. 784.286   2
   1  -2  -2 356990. 656.360   2
   1  -2  -3 35499.8 371.059   3
   1   2   3 34597.3 358.827   1
  -1  -2   3 34808.6 369.458   2
   1  -2  -3 34737.5 267.846   2
  -1   2  -3 35371.2 303.614   2
  -1   2  -4 196622. 799.572   2
   1  -2  -4 198147. 912.648   3
   1  -2  -4 196646. 729.325   2
  -1  -2   4 194597. 907.197   2
   1   2   4 194645. 881.911   1
  -1   2  -4 194325. 851.963   3
  -1  -2   5 50326.4 487.692   2
  -1   2  -5 49637.3 455.572   2
  -1   2  -5 50869.2 472.168   3
   1  -2  -5 50389.5 423.801   2
   1  -2  -5 51363.5 496.048   3
   1   2   6 91440.5 708.639   2
   1  -2  -6 91670.2 689.209   3
   1  -2  -6 90703.4 623.074   2
  -1   2  -6 88434.7 657.382   2
  -1   2  -6 87290.7 641.256   3
  -1  -2   6 88030.9 682.693   2
   1   2   7 39099.6 496.246   2
  -1   2  -7 37997.2 445.502   3
  -1  -2   7 38620.1 482.352   2
  -1   2  -7 36911.7 463.853   2
   1  -2  -7 37359.6 441.166   2
  -1   2  -8 49707.5 573.225   2
  -1   2  -8 51539.4 555.148   3
   1  -2  -8 49011.3 540.258   2
   1   2   8 50863.4 586.982   2
  -1  -2   8 49241.0 571.063   2
  -1  -2   9 25429.2 435.116   2
  -1   2  -9 24727.7 441.871   2
  -1   2  -9 26018.8 416.942   3
   1  -2  -9 25747.8 427.569   2
   1   2   9 26700.2 459.804   2
  -1   2 -10 36864.6 554.676   2
   1  -2 -10 38891.5 548.986   2
   1   2  10 38208.9 565.337   2
  -1   2 -10 38488.5 528.976   3
  -1  -2  10 37452.9 552.397   2
   1  -2 -11 9289.80 314.038   2
  -1   2 -11 8918.85 290.275   3
  -1   2 -12 20147.6 473.427   2
   1  -2 -12 21318.5 468.089   2
   1  -2 -13 7173.29 312.292   2
  -1   2 -13 6022.52 305.335   2
  -1   2 -14 13342.3 440.089   2
   1  -2 -14 12194.8 406.675   2
   1  -2 -15 22855.5 548.845   2
  -1   2 -15 24299.6 582.683   2
   1  -2 -16 7190.83 360.987   2
  -1   2 -16 6366.78 361.381   2
   1  -2 -17 6956.90 371.441   2
  -1   2 -17 7220.93 393.840   2
  -1   2 -18 1871.29 285.953   2
   1  -2 -18 2219.92 289.097   2
   1  -2 -19 9463.94 443.143   2
  -1   2 -19 11207.9 491.293   2
   1  -2 -20 4311.48 357.966   2
  -1   2 -20 3743.41 350.205   2
   1   3 -19 3350.09 328.157   2
  -1  -3 -19 3149.55 312.254   1
  -1  -3 -18 12844.8 481.409   1
   1   3 -18 12646.3 503.595   2
  -1  -3 -17 2613.26 280.486   1
   1   3 -17 3287.98 321.402   2
  -1  -3 -16 9963.63 408.308   1
   1   3 -16 10493.4 442.829   2
  -1  -3 -15 4621.44 290.612   1
   1   3 -15 5494.60 339.867   2
  -1  -3 -14 21952.8 537.296   1
   1   3 -14 22504.5 567.990   2
  -1  -3 -13 6393.24 307.075   1
   1   3 -13 6958.06 341.148   2
   1   3 -12 20670.7 491.563   2
  -1  -3 -12 21783.3 483.936   1
  -1   3  11 4089.55 218.206   2
   1   3 -11 4014.96 256.160   2
  -1  -3 -11 3983.57 236.151   1
  -1  -3 -10 7953.75 286.432   1
   1  -3  10 7908.71 269.972   2
  -1   3  10 8477.01 271.993   2
   1   3 -10 8071.83 298.117   2
   1  -3   9 6838.14 240.431   2
   1   3  -9 6406.18 246.390   3
  -1  -3  -9 6933.29 255.818   1
   1   3  -9 7444.77 270.596   2
   1  -3   9 6837.41 250.780   3
  -1   3   9 6735.05 239.011   2
   1   3  -8 38218.2 538.539   2
   1  -3   8 37906.6 516.279   3
   1  -3   8 38573.1 491.826   2
  -1  -3  -8 39565.8 531.142   1
  -1   3   8 39865.8 485.773   2
   1   3  -8 38087.4 531.346   3
  -1  -3  -7 49900.2 407.097   3
   1  -3   7 51548.1 573.670   3
   1  -3   7 51013.9 529.955   2
  -1  -3  -7 51664.9 582.443   1
   1   3  -7 50962.6 567.859   3
   1   3  -7 50227.4 583.714   2
  -1   3   7 50797.7 509.645   2
   1   3  -6 12143.6 287.256   2
   1   3  -6 11655.4 274.546   3
  -1  -3  -6 12145.9 282.411   1
   1  -3   6 12055.1 248.368   2
   1  -3   6 11497.5 274.491   3
  -1  -3  -6 12516.5 189.750   3
   1  -3   5 3013.39 125.720   2
  -1   3   5 2664.08 121.341   2
  -1  -3  -5 2961.31 88.7509   3
   1   3  -5 2636.79 154.436   2
   1  -3   5 2659.98 151.014   3
   1   3  -5 3172.60 150.115   3
  -1  -3  -5 3044.34 149.945   1
   1  -3   4 43443.3 452.399   3
  -1   3   4 43903.2 457.741   3
  -1  -3  -4 44098.3 276.627   3
  -1   3   4 43614.2 347.590   2
   1  -3   4 43711.1 380.297   2
  -1  -3  -4 42409.9 450.028   1
   1   3  -4 43354.0 465.430   2
   1   3  -3 262098. 1003.54   3
  -1  -3  -3 260862. 616.998   3
   1  -3   3 257406. 807.558   2
  -1   3   3 258513. 1071.23   3
  -1  -3  -3 262093. 1047.65   1
   1   3  -3 258604. 1066.39   2
  -1   3   3 265883. 721.069   2
   1   3  -3 252098. 1037.80   1
   1  -3   3 264887. 1083.28   3
  -1   3   2 142916. 762.029   3
  -1  -3  -2 143411. 756.171   1
   1   3  -2 141889. 762.008   2
  -1  -3  -2 142194. 461.694   3
   1   3  -2 144703. 691.403   3
   1  -3   2 142170. 759.465   3
   1   3  -2 146018. 766.082   1
  -1   3   2 141611. 413.911   2
   1  -3   2 143800. 509.122   2
   1  -3   1 170234. 825.366   3
   1   3  -1 173181. 694.695   3
  -1  -3  -1 169309. 552.465   3
   1   3  -1 171553. 802.474   1
   1  -3   1 167672. 438.267   2
  -1   3   1 170762. 820.317   3
  -1  -3  -1 170110. 802.101   1
   1   3   0 149586. 580.075   3
  -1  -3   0 151474. 584.207   3
  -1   3   0 149981. 769.360   3
  -1  -3   0 150266. 742.882   1
   1   3   0 152058. 748.508   1
  -1   3  -1 175230. 833.046   3
   1   3   1 169300. 795.210   1
  -1  -3   1 172477. 690.595   3
  -1  -3   1 171084. 809.405   1
  -1   3  -1 166333. 436.849   2
   1   3   1 168655. 549.221   3
   1  -3  -1 171598. 821.980   3
  -1   3  -2 142171. 756.549   3
   1  -3  -2 143838. 772.861   3
   1  -3  -2 143990. 409.666   1
   1   3   2 143300. 745.321   1
   1   3   2 143761. 469.125   3
  -1   3  -2 145090. 521.617   2
   1  -3  -3 259460. 1056.60   3
   1  -3  -3 259120. 694.365   1
   1   3   3 259389. 629.621   3
   1  -3  -4 44020.3 463.427   3
  -1  -3   4 43022.0 463.452   2
  -1   3  -4 44394.7 395.292   2
   1   3   4 44325.0 455.735   1
   1  -3  -4 43286.7 347.852   2
  -1   3  -4 42633.2 451.914   3
  -1   3  -5 3068.58 140.950   2
  -1   3  -5 3081.73 149.874   3
   1  -3  -5 2697.45 147.644   3
   1   3   5 3222.16 152.471   1
  -1  -3   5 2958.18 147.916   2
   1  -3  -5 2785.75 125.570   2
   1   3   6 12185.4 272.286   1
   1  -3  -6 11168.9 231.422   2
   1  -3  -6 11827.1 276.894   3
  -1  -3   6 11830.9 274.138   2
  -1   3  -6 11615.1 268.467   3
  -1   3  -6 11799.2 263.531   2
   1  -3  -7 51284.7 566.436   3
  -1   3  -7 51537.5 560.293   3
  -1  -3   7 49321.1 564.913   2
   1   3   7 49648.6 572.879   2
   1  -3  -7 50482.6 508.659   2
  -1   3  -7 48631.4 530.902   2
  -1  -3   8 38925.0 531.335   2
  -1   3  -8 39308.5 510.314   3
   1   3   8 40422.7 546.939   2
   1  -3  -8 41191.3 532.161   3
   1  -3  -8 39016.4 482.564   2
  -1   3  -8 37919.7 508.743   2
   1   3   9 6994.17 256.568   2
  -1   3  -9 6306.19 234.383   3
   1  -3  -9 7315.06 254.395   3
  -1   3  -9 6703.47 257.357   2
   1  -3  -9 7048.36 248.897   2
  -1  -3   9 6926.07 248.164   2
  -1   3 -10 7223.36 260.879   3
   1  -3 -10 6932.45 260.673   3
   1  -3 -10 6734.27 259.543   2
  -1   3 -10 6847.79 269.847   2
   1   3  10 7247.40 283.612   2
  -1   3 -11 3154.56 235.748   2
   1  -3 -11 4534.38 238.601   2
  -1   3 -12 19829.0 470.628   2
   1  -3 -12 20347.6 457.322   2
   1  -3 -13 7521.02 321.631   2
  -1   3 -13 7235.16 337.420   2
   1  -3 -14 22139.6 522.753   2
  -1   3 -14 21820.0 531.295   2
  -1   3 -15 4618.01 308.912   2
   1  -3 -15 4183.39 287.870   2
   1  -3 -16 10314.6 414.647   2
  -1   3 -16 9186.21 411.186   2
   1  -3 -17 3667.88 299.233   2
  -1   3 -17 2843.22 292.702   2
   1  -3 -18 13621.3 493.394   2
  -1   3 -18 11940.3 485.982   2
  -1   3 -19 3713.69 333.391   2
   1  -3 -20 6662.93 399.762   1
   1  -3 -21 872.555 206.252   3
   1   4 -19 2534.39 314.202   2
  -1  -4 -19 2136.49 284.354   1
  -1  -4 -18 11974.0 481.941   1
   1   4 -18 12219.8 505.143   2
  -1  -4 -18 11217.9 376.891   3
  -1  -4 -17 7475.36 305.602   3
  -1  -4 -17 8433.09 396.093   1
   1   4 -17 8295.13 426.735   2
  -1  -4 -16 13541.8 464.528   1
  -1  -4 -16 13896.8 386.511   3
   1   4 -16 13328.4 489.290   2
  -1  -4 -15 11585.7 341.289   3
   1   4 -15 11825.3 461.033   2
  -1  -4 -15 11256.9 419.684   1
   1   4 -14 839.510 217.941   2
  -1  -4 -14 856.047 191.624   1
  -1  -4 -14 419.893 124.678   3
   1   4 -13 3871.62 286.034   2
  -1  -4 -13 3789.53 269.697   1
  -1  -4 -13 4358.89 205.815   3
   1   4 -12 64714.2 854.540   2
  -1  -4 -12 64486.1 650.543   3
  -1  -4 -12 63507.5 810.044   1
  -1  -4 -11 3800.57 174.461   3
  -1  -4 -11 3879.28 241.164   1
   1   4 -11 3314.37 246.843   2
   1  -4  10 16325.1 377.480   2
  -1  -4 -10 17159.7 312.814   3
  -1  -4 -10 17009.2 406.845   1
   1   4 -10 17930.1 424.075   2
   1  -4  10 17918.6 417.515   3
  -1   4  10 18188.6 386.296   2
   1   4  -9 57416.9 694.184   3
   1  -4   9 60127.0 660.681   2
  -1  -4  -9 61297.8 539.710   3
   1  -4   9 57387.9 697.351   3
  -1   4   9 61155.6 642.423   2
   1   4  -9 59812.0 717.961   2
  -1  -4  -9 57034.0 687.836   1
   1  -4   8 61297.2 630.739   2
  -1  -4  -8 62179.4 508.484   3
   1   4  -8 61010.1 685.648   3
   1   4  -8 63590.0 703.693   2
   1  -4   8 63712.3 712.771   3
  -1   4   8 62084.3 613.918   2
  -1  -4  -8 61408.9 680.142   1
   1   4  -7 32991.6 498.465   2
   1  -4   7 30764.6 478.145   3
   1  -4   7 31136.9 428.962   2
  -1  -4  -7 32293.9 341.033   3
   1   4  -7 31866.6 481.952   3
  -1   4   7 32382.2 421.093   2
  -1  -4  -7 31365.9 470.471   1
  -1   4   6 89513.4 632.922   2
   1  -4   6 84819.7 649.876   2
  -1  -4  -6 84253.7 506.744   3
   1  -4   6 86323.6 760.948   3
   1   4  -6 82896.8 740.278   2
  -1  -4  -6 84886.2 725.395   1
   1   4  -6 89157.8 749.608   3
  -1   4   5 69941.6 642.615   3
   1   4  -5 68620.0 645.621   2
   1  -4   5 68046.6 642.997   3
  -1   4   5 70464.1 512.118   2
  -1  -4  -5 69704.0 632.345   1
  -1  -4  -5 69095.7 431.417   3
   1  -4   5 69815.4 549.341   2
   1  -4   4 23281.4 292.501   2
  -1   4   4 24702.8 269.461   2
  -1  -4  -4 24555.2 367.333   1
   1  -4   4 25106.2 384.500   3
  -1  -4  -4 24645.0 249.943   3
  -1   4   4 23962.3 370.575   3
   1   4  -4 24172.0 372.956   2
   1  -4   3 41318.3 348.417   2
  -1  -4  -3 39888.9 448.240   1
   1   4  -3 39787.3 431.166   3
  -1   4   3 39276.6 290.494   2
   1  -4   3 41361.1 479.915   3
   1   4  -3 39832.6 446.500   1
   1   4  -3 39508.9 469.362   2
  -1  -4  -3 39682.6 311.573   3
  -1   4   3 39249.2 458.165   3
  -1   4   2 218696. 575.940   2
   1   4  -2 222581. 1020.72   1
  -1   4   2 223956. 1055.08   3
  -1  -4  -2 221186. 1007.74   1
   1   4  -2 220043. 937.293   3
   1   4  -2 227655. 1042.59   2
  -1  -4  -2 225045. 744.282   3
   1  -4   2 225737. 700.659   2
   1  -4   2 220380. 1046.21   3
   1  -4   1 11882.6 262.496   3
  -1  -4  -1 12183.2 191.442   3
   1   4  -1 12779.3 226.676   3
  -1  -4  -1 11921.1 243.819   1
   1   4  -1 11975.2 240.820   1
  -1   4   1 11874.3 251.396   3
  -1  -4   0 5373.36 147.198   3
   1  -4   0 5220.91 188.085   3
  -1   4   0 4854.42 78.0820   1
   1   4   0 5478.61 170.396   1
  -1   4   0 5120.44 172.943   3
  -1  -4   0 5249.48 175.928   1
   1   4   0 5239.88 142.250   3
   1  -4  -1 12105.0 262.563   3
  -1   4  -1 12265.0 141.814   2
  -1  -4   1 12163.6 219.300   3
   1   4   1 12414.1 194.505   3
   1   4   1 12401.0 244.609   1
  -1   4  -1 12273.5 142.424   1
  -1  -4   1 12734.9 262.798   1
  -1   4  -1 12012.2 256.556   3
   1  -4  -2 224059. 575.278   1
  -1   4  -2 224301. 1056.88   3
   1  -4  -2 224771. 1048.20   3
  -1   4  -2 223383. 686.979   2
   1   4   2 224442. 749.389   3
   1   4   2 223075. 1004.23   1
  -1  -4   2 223873. 956.924   3
   1   4   3 40300.4 438.957   1
  -1   4  -3 39571.0 465.142   3
   1   4   3 40443.4 316.176   3
   1  -4  -3 41360.6 295.126   1
  -1  -4   3 38812.1 440.201   3
  -1   4  -3 40251.7 345.032   2
  -1   4  -4 23522.5 367.402   3
   1  -4  -4 24184.7 372.511   3
   1   4   4 24154.5 248.681   3
   1  -4  -4 23940.1 262.307   1
  -1   4  -4 24472.0 306.602   2
  -1   4  -5 72596.3 660.477   3
  -1   4  -5 72654.5 570.304   2
   1  -4  -5 71863.1 644.499   3
  -1  -4   5 74290.0 673.457   2
   1   4   5 70450.9 626.571   1
   1  -4  -5 70518.5 495.071   1
   1  -4  -6 87319.9 742.767   3
   1   4   6 84946.0 723.820   1
  -1  -4   6 89109.8 774.642   2
  -1   4  -6 84918.6 739.592   3
  -1   4  -6 88274.0 681.625   2
   1  -4  -6 88957.0 620.428   1
   1   4   7 32290.7 471.311   1
  -1   4  -7 31891.7 486.510   3
  -1  -4   7 30849.5 471.834   2
   1  -4  -7 32155.6 479.223   3
  -1   4  -7 32150.5 451.194   2
   1  -4  -7 32021.5 405.026   1
  -1   4  -8 63827.8 663.680   2
   1  -4  -8 62879.6 676.533   3
   1  -4  -8 62050.2 598.290   1
   1   4   8 62609.7 695.442   2
  -1  -4   8 62838.7 695.427   2
  -1   4  -8 62027.7 690.433   3
   1   4   9 59845.2 711.040   2
  -1  -4   9 56560.3 681.750   2
  -1   4  -9 57467.9 681.354   3
   1  -4  -9 59187.0 684.263   3
  -1   4  -9 58988.7 674.144   2
  -1   4 -10 16470.3 392.389   2
   1  -4 -10 16117.2 377.934   3
   1  -4 -11 3101.90 204.056   3
  -1   4 -11 3511.73 240.549   2
   1  -4 -12 62937.0 775.346   3
  -1   4 -12 65224.1 813.135   2
   1  -4 -13 3650.31 239.635   3
  -1   4 -13 4639.76 289.701   2
   1  -4 -14 917.723 173.940   3
  -1   4 -14 1096.90 235.200   2
   1  -4 -15 12411.2 407.434   1
  -1   4 -15 11666.2 435.568   2
   1  -4 -15 10867.8 378.076   3
   1  -4 -16 12919.2 419.336   3
   1  -4 -16 13639.4 446.989   1
  -1   4 -16 13731.8 480.242   2
  -1   4 -17 6016.04 364.944   2
   1  -4 -17 6488.11 321.806   3
  -1   4 -18 11750.2 489.383   2
   1  -4 -18 11211.0 420.410   3
   1  -4 -18 11366.4 449.451   1
   1  -4 -19 2047.66 237.973   3
   1  -4 -19 1912.49 262.126   1
  -1   4 -19 2278.92 311.085   2
   1  -4 -20 15755.9 522.898   3
   1  -4 -20 15092.0 548.082   1
   1  -4 -21 2163.83 255.004   3
  -1  -5 -19 418.877 224.527   1
   1   5 -18 573.495 244.516   2
  -1  -5 -18 226.658 211.993   1
  -1  -5 -17 5265.87 258.687   3
   1   5 -17 5793.24 384.448   2
  -1  -5 -16 10369.2 332.906   3
  -1  -5 -16 9943.91 424.304   1
   1   5 -16 10453.1 456.070   2
  -1  -5 -15 2180.05 178.967   3
  -1  -5 -15 2475.56 252.452   1
   1   5 -15 2591.53 282.179   2
   1   5 -14 5094.80 325.176   2
  -1  -5 -14 5625.57 237.042   3
  -1  -5 -14 5295.02 309.078   1
  -1  -5 -13 2832.36 174.549   3
  -1  -5 -13 2475.95 231.708   1
   1   5 -13 2152.44 250.845   2
   1   5 -12 26139.4 568.642   2
  -1  -5 -12 27270.7 435.892   3
  -1  -5 -11 5018.08 269.401   1
  -1  -5 -11 5803.95 212.450   3
   1   5 -11 5440.03 284.505   2
  -1   5  11 6025.11 253.236   2
   1  -5  11 5424.51 280.452   3
   1  -5  10 21955.0 445.644   2
  -1  -5 -10 22785.7 477.515   1
   1   5 -10 21800.6 491.027   2
  -1  -5 -10 23035.5 367.762   3
  -1   5  10 22951.8 430.523   2
   1  -5  10 21918.2 489.446   3
   1   5  -9 6579.00 283.566   2
   1  -5   9 6569.32 245.769   2
  -1  -5  -9 6304.37 262.789   1
   1  -5   9 6015.19 273.052   3
  -1  -5  -9 6788.48 198.600   3
  -1   5   9 6603.66 239.310   2
   1   5  -8 18628.9 407.552   3
  -1  -5  -8 20190.2 408.685   1
   1  -5   8 19025.5 373.305   2
   1  -5   8 20012.8 429.032   3
  -1  -5  -8 20405.0 312.434   3
  -1   5   8 20261.6 371.597   2
   1   5  -8 19746.7 426.643   2
   1  -5   7 57023.8 589.384   2
   1   5  -7 58041.8 683.385   2
   1  -5   7 56540.4 676.302   3
  -1  -5  -7 61497.6 518.523   3
  -1  -5  -7 55671.1 643.613   1
  -1   5   7 60393.5 575.090   2
   1   5  -7 58004.9 671.226   3
  -1   5   6 58789.0 640.963   3
   1   5  -6 59195.6 653.625   2
   1  -5   6 57510.5 553.836   2
   1   5  -6 61340.5 669.611   3
  -1   5   6 58799.6 524.468   2
  -1  -5  -6 58183.5 639.028   1
  -1  -5  -6 59804.6 469.917   3
   1  -5   6 57111.1 654.674   3
   1   5  -5 14606.5 329.390   2
  -1  -5  -5 14868.8 235.409   3
  -1   5   5 14984.6 322.425   3
  -1   5   5 14057.0 242.789   2
  -1  -5  -5 14597.4 317.680   1
   1  -5   5 14708.5 335.147   3
   1  -5   5 14439.6 265.619   2
  -1  -5  -4 14226.8 227.065   3
  -1   5   4 14625.7 314.203   3
   1  -5   4 14865.3 249.281   2
  -1  -5  -4 14305.4 304.018   1
   1   5  -4 15091.1 322.417   2
   1  -5   4 14055.8 323.545   3
   1   5  -4 15022.2 313.641   1
  -1   5   4 14987.3 225.182   2
   1   5  -4 15304.8 309.948   3
   1  -5   3 7264.56 166.672   2
   1   5  -3 8473.38 239.966   2
  -1  -5  -3 7483.23 169.906   3
   1   5  -3 7963.89 229.578   1
  -1   5   3 7087.96 220.873   3
   1  -5   3 7171.53 244.997   3
   1   5  -3 7120.89 217.854   3
  -1   5   3 7816.29 148.960   2
  -1  -5  -3 7670.86 218.962   1
   1   5  -2 40714.2 451.374   3
  -1  -5  -2 40000.2 379.368   3
  -1  -5  -2 39781.5 469.161   1
   1   5  -2 42143.5 493.161   2
  -1   5   2 39660.5 279.665   1
   1  -5   2 39675.1 492.505   3
   1   5  -2 41462.9 479.289   1
  -1   5   2 40688.0 496.170   3
   1   5  -1 47673.3 465.543   3
  -1   5   1 45140.2 278.494   1
   1   5  -1 48549.7 510.412   1
  -1  -5  -1 44020.6 406.241   3
   1  -5   1 44016.6 508.809   3
  -1   5   1 48410.5 555.948   3
  -1  -5  -1 46356.3 495.800   1
  -1   5   0 4059.95 92.4628   2
   1   5   0 4713.25 171.248   1
  -1   5   0 4434.85 97.1415   1
  -1  -5   0 4715.72 160.251   3
   1  -5   0 4208.59 189.353   3
  -1   5   0 3707.81 168.433   3
  -1  -5   0 4696.98 176.877   1
   1   5   0 3985.13 145.114   3
   1   5   1 47950.9 502.426   1
   1  -5  -1 46023.7 523.984   3
  -1   5  -1 45831.8 313.727   1
  -1   5  -1 46073.1 317.423   2
   1   5   1 46280.9 422.423   3
   1  -5  -1 47002.1 291.483   1
  -1  -5   1 45579.6 455.917   3
  -1   5  -1 44466.1 519.415   3
   1   5   2 39454.9 376.545   3
  -1   5  -2 38080.5 320.721   2
  -1   5  -2 40555.9 329.528   1
   1   5   2 40259.8 461.738   1
   1  -5  -2 40255.8 284.565   1
  -1  -5   2 38671.4 442.864   3
  -1   5  -2 39043.2 494.103   3
   1  -5  -2 38781.3 485.987   3
   1  -5  -3 7641.29 230.643   3
   1   5   3 8273.06 224.218   1
   1  -5  -3 8146.51 150.109   1
   1   5   3 7770.05 173.724   3
  -1   5  -3 7926.09 241.706   3
  -1   5  -3 7907.75 171.279   2
  -1  -5   3 7613.85 225.814   3
  -1   5  -4 14271.9 252.179   2
   1   5   4 13595.6 224.656   3
   1  -5  -4 14236.2 215.282   1
   1   5   4 14704.4 303.422   1
  -1  -5   4 14271.9 310.263   3
   1  -5  -4 14408.9 315.391   3
  -1   5  -4 14235.0 318.904   3
   1   5   5 14900.2 236.441   3
   1  -5  -5 14744.7 245.653   1
   1   5   5 14760.3 314.549   1
  -1   5  -5 14568.9 331.891   3
  -1   5  -5 14312.4 274.926   2
   1  -5  -5 14125.4 321.013   3
  -1   5  -6 57357.8 654.639   3
  -1  -5   6 58781.4 652.318   2
   1   5   6 59090.8 630.546   1
   1  -5  -6 58723.6 638.071   3
  -1   5  -6 59882.3 577.051   2
   1  -5  -6 60673.1 523.700   1
   1   5   7 58192.6 656.339   1
  -1   5  -7 60322.1 691.712   3
  -1   5  -7 58581.4 616.668   2
   1  -5  -7 58711.6 663.150   3
  -1  -5   7 58748.9 680.410   2
   1  -5  -7 59684.9 561.661   1
   1  -5  -8 20746.1 411.506   3
  -1  -5   8 21451.9 435.612   2
   1  -5  -8 21464.0 370.094   1
  -1   5  -8 21427.3 413.731   2
   1   5   8 20083.9 407.408   1
  -1   5  -8 21445.7 438.991   3
   1  -5  -9 6731.44 237.821   1
  -1   5  -9 6795.01 275.028   2
   1   5   9 6057.44 266.466   2
   1  -5  -9 6452.01 259.930   3
   1  -5 -10 24223.2 438.151   1
   1  -5 -10 23540.5 470.527   3
  -1   5 -10 24575.5 486.315   2
   1  -5 -11 5574.17 261.897   3
  -1   5 -11 5553.91 287.031   2
   1  -5 -11 5530.42 246.844   1
   1  -5 -12 26743.6 526.550   3
   1  -5 -12 25422.8 489.183   1
   1  -5 -13 2738.24 213.903   3
   1  -5 -13 2464.79 216.675   1
   1  -5 -14 4712.92 266.368   3
  -1   5 -14 5214.76 305.503   2
   1  -5 -14 5315.56 279.216   1
  -1   5 -15 2970.47 278.938   2
   1  -5 -15 2109.63 217.811   1
   1  -5 -15 2746.29 233.820   3
  -1   5 -16 9996.57 428.720   2
   1  -5 -16 9939.47 385.988   3
   1  -5 -16 9502.58 384.352   1
  -1   5 -17 5857.35 366.951   2
   1  -5 -17 5109.05 298.583   3
   1  -5 -17 5536.66 327.697   1
  -1   5 -18 616.292 238.909   2
   1  -5 -18 310.425 183.250   3
   1  -5 -18 408.059 204.001   1
   1  -5 -19 626.618 203.606   3
  -1   5 -19 406.602 234.513   2
   1  -5 -19 426.598 220.867   1
   1  -5 -20 11221.3 482.850   1
   1  -5 -20 9565.34 417.689   3
   1  -5 -21 2181.97 256.532   3
  -1  -6 -18 10679.5 466.782   1
   1   6 -18 10986.2 519.525   2
  -1  -6 -17 4367.18 329.439   1
   1   6 -17 3698.37 337.112   2
  -1  -6 -16 13929.7 480.952   1
  -1  -6 -16 13224.1 374.506   3
   1   6 -16 13031.9 501.179   2
  -1  -6 -15 13652.6 363.039   3
   1   6 -15 14915.8 516.679   2
  -1  -6 -15 13810.7 462.377   1
   1   6 -14 13181.8 470.981   2
  -1  -6 -14 12050.5 331.307   3
  -1  -6 -14 12649.0 431.432   1
  -1  -6 -13 11227.3 306.527   3
  -1  -6 -13 11422.4 400.689   1
  -1  -6 -12 5067.07 283.177   1
  -1  -6 -12 5012.41 211.648   3
   1   6 -12 5041.84 297.500   2
  -1  -6 -11 6425.18 293.776   1
   1   6 -11 5937.25 297.180   2
  -1   6  11 6220.60 260.463   2
  -1  -6 -11 6888.23 229.521   3
   1  -6  11 5921.33 304.857   3
  -1  -6 -10 59326.0 598.280   3
  -1  -6 -10 59293.2 761.101   1
  -1   6  10 56690.6 684.643   2
   1  -6  10 57535.5 790.307   3
   1   6 -10 57031.9 776.162   2
   1  -6   9 2038.47 162.707   2
   1  -6   9 2363.08 218.015   3
   1   6  -9 2658.93 216.868   2
  -1  -6  -9 2909.01 161.356   3
  -1   6   9 2686.98 185.078   2
  -1  -6  -9 2389.52 187.020   1
   1   6  -8 17164.8 412.686   2
   1  -6   8 17711.0 430.008   3
   1  -6   8 16913.3 358.213   2
  -1  -6  -8 17534.9 305.737   3
  -1   6   8 17949.9 355.507   2
  -1  -6  -8 17778.9 405.430   1
  -1   6   7 8352.35 280.591   3
   1  -6   7 7771.97 241.218   2
   1  -6   7 9221.85 315.238   3
  -1   6   7 8562.64 239.468   2
  -1  -6  -7 8433.83 213.629   3
   1   6  -7 8807.72 296.118   2
  -1  -6  -7 7497.57 272.915   1
   1   6  -6 14322.4 352.868   3
   1   6  -6 12773.1 342.046   2
  -1  -6  -6 12911.9 253.142   3
   1  -6   6 13331.5 288.096   2
  -1   6   6 12463.3 256.955   2
   1  -6   6 11635.5 337.543   3
  -1   6   6 13285.5 334.756   3
  -1  -6  -6 12222.5 324.829   1
   1   6  -6 12967.5 320.323   1
  -1   6   5 65655.2 703.395   3
  -1  -6  -5 63250.3 668.609   1
   1   6  -5 69008.1 717.368   2
   1   6  -5 66269.1 689.207   1
  -1  -6  -5 65675.1 534.721   3
   1  -6   5 64955.4 583.422   2
   1  -6   5 63361.5 711.321   3
  -1   6   5 65367.0 522.662   2
   1   6  -5 69326.5 711.687   3
  -1  -6  -4 3858.39 150.210   3
   1   6  -4 4189.18 208.224   3
  -1   6   4 4402.62 146.225   2
  -1   6   4 4387.83 201.527   3
   1   6  -4 4398.66 202.772   2
  -1  -6  -4 3816.67 190.242   1
   1  -6   4 4187.52 218.215   3
   1  -6   4 4056.34 153.503   2
   1   6  -4 4417.39 190.615   1
   1   6  -3 39490.6 520.699   2
   1  -6   3 34459.4 506.002   3
   1   6  -3 37448.4 500.710   3
  -1   6   3 36129.8 326.883   1
  -1   6   3 36770.5 514.287   3
   1   6  -3 39912.3 511.934   1
  -1  -6  -3 35625.4 395.027   3
  -1  -6  -3 34464.1 474.929   1
  -1   6   2 123458. 558.265   1
   1   6  -2 122804. 850.683   3
  -1  -6  -2 121435. 868.729   1
  -1   6   2 118982. 908.432   3
   1   6  -2 130337. 909.572   2
   1   6  -2 130550. 893.076   1
  -1  -6  -2 117525. 711.880   3
   1  -6   2 116761. 913.549   3
   1  -6   1 20628.8 396.918   3
  -1   6   1 20784.9 225.627   1
   1   6  -1 21268.2 351.992   3
  -1  -6  -1 21344.0 369.198   1
  -1  -6  -1 20782.5 321.490   3
  -1   6   1 20116.7 383.956   3
   1  -6   0 69552.6 691.509   3
   1   6   0 71993.2 653.533   1
  -1   6   0 68959.7 692.445   3
  -1  -6   0 67987.0 586.828   3
  -1   6   0 72004.0 426.126   1
  -1  -6   0 68010.3 652.145   1
  -1   6   0 69763.1 417.412   2
   1   6   0 70445.2 600.648   3
   1  -6  -1 19699.1 390.104   3
   1   6   1 20260.7 319.473   3
  -1   6  -1 20056.1 383.974   3
  -1   6  -1 21488.9 247.542   2
  -1  -6   1 21531.8 358.061   3
   1   6   1 21125.6 364.421   1
  -1  -6   1 22357.2 385.893   1
  -1   6  -1 21170.9 245.850   1
  -1   6  -2 120556. 927.617   3
   1   6   2 122432. 739.263   3
  -1   6  -2 125438. 632.368   1
  -1   6  -2 122172. 622.035   2
   1   6   2 124970. 862.813   1
   1  -6  -2 123376. 564.919   1
   1  -6  -2 123265. 920.832   3
  -1  -6   2 125225. 852.117   3
   1  -6  -3 36819.7 516.198   3
   1   6   3 35636.7 476.617   1
   1   6   3 37053.3 415.966   3
   1  -6  -3 36577.6 336.266   1
  -1   6  -3 35883.5 375.017   2
  -1   6  -3 37353.1 382.099   1
  -1  -6   3 36821.4 495.445   3
   1  -6  -4 4309.52 140.062   1
  -1  -6   4 3883.01 204.131   3
   1   6   4 4022.75 187.305   1
   1   6   4 3598.68 145.400   3
  -1   6  -4 3824.71 203.748   3
  -1   6  -4 3819.84 152.706   2
   1  -6  -4 4023.74 203.210   3
   1   6   5 64782.9 539.291   3
   1  -6  -5 63710.2 689.129   3
   1  -6  -5 64393.7 516.533   1
   1   6   5 64798.9 679.661   1
  -1   6  -5 63828.3 721.547   3
  -1   6  -5 64066.4 581.906   2
   1  -6  -6 11958.0 337.820   3
   1  -6  -6 12386.1 254.378   1
   1   6   6 12264.4 314.145   1
  -1   6  -6 12775.5 294.788   2
   1   6   6 12685.4 253.479   3
  -1   6  -6 12132.6 336.533   3
   1  -6  -7 8137.74 284.668   3
   1  -6  -7 8401.46 231.827   1
   1   6   7 8423.45 276.415   1
  -1   6  -7 8520.19 269.673   2
  -1  -6   7 7913.59 279.200   2
   1   6   8 17087.1 397.428   1
   1  -6  -8 16940.8 390.109   3
  -1   6  -8 17172.3 382.613   2
   1  -6  -8 17199.7 343.554   1
   1  -6  -9 2267.84 169.298   1
   1  -6  -9 2144.45 191.459   3
   1  -6 -10 55434.2 726.637   3
   1  -6 -10 56699.2 663.471   1
   1  -6 -11 6767.96 272.493   1
   1  -6 -11 6757.54 290.723   3
  -1   6 -11 7003.80 306.168   2
   1  -6 -12 5813.60 271.459   3
   1  -6 -12 5263.72 259.341   1
  -1   6 -12 5747.23 303.655   2
   1  -6 -13 11656.2 371.086   1
   1  -6 -13 10981.9 371.221   3
  -1   6 -13 12278.2 415.187   2
   1  -6 -14 12218.6 394.262   1
   1  -6 -14 11459.1 388.728   3
  -1   6 -14 11958.9 431.112   2
   1  -6 -15 14925.9 450.353   3
   1  -6 -15 14333.5 436.766   1
  -1   6 -15 14190.8 473.051   2
   1  -6 -16 12596.1 438.111   3
   1  -6 -16 12700.6 433.735   1
  -1   6 -16 13314.1 478.414   2
   1  -6 -17 4075.34 297.401   1
   1  -6 -17 3750.56 277.235   3
  -1   6 -17 4628.10 342.382   2
  -1   6 -18 11146.2 481.316   2
   1  -6 -18 11057.5 428.996   3
   1  -6 -18 10309.6 436.615   1
   1  -6 -19 1867.08 259.470   1
   1  -6 -19 1862.86 236.106   3
  -1   6 -19 1512.87 291.748   2
   1  -6 -20 935.102 198.932   3
   1  -6 -20 942.197 261.677   1
   1  -6 -21 1374.09 233.841   3
  -1  -7 -18 4109.18 324.447   1
  -1  -7 -17 1954.38 251.595   1
   1   7 -17 2249.15 307.301   2
  -1  -7 -16 1339.54 223.734   1
   1   7 -16 2072.55 283.170   2
  -1  -7 -15 2978.68 272.366   1
  -1  -7 -15 2648.02 196.482   3
   1   7 -15 2890.69 291.984   2
  -1  -7 -14 15441.3 473.833   1
  -1  -7 -14 15531.5 374.872   3
   1   7 -14 14554.7 495.840   2
  -1  -7 -13 2774.64 181.366   3
  -1  -7 -13 3078.42 250.500   1
  -1  -7 -12 4002.58 200.154   3
   1  -7  12 3913.53 292.994   3
  -1  -7 -12 3930.56 260.787   1
   1   7 -12 4790.58 301.165   2
   1   7 -11 1475.58 202.918   2
   1  -7  11 1295.00 234.496   3
  -1  -7 -11 1577.25 192.926   1
  -1  -7 -11 1051.96 129.861   3
  -1  -7 -10 6967.68 230.160   3
   1   7 -10 6524.16 306.021   2
  -1  -7 -10 6777.51 293.655   1
  -1   7  10 6952.64 269.277   2
   1  -7  10 5901.86 315.860   3
  -1   7   9 4027.35 208.786   2
   1   7  -9 3594.07 241.219   2
   1  -7   9 3678.64 199.696   2
   1  -7   9 3615.46 255.731   3
  -1  -7  -9 4181.14 186.096   3
   1   7  -8 9024.52 332.877   2
  -1  -7  -8 8797.99 244.653   3
   1  -7   8 8214.87 268.970   2
   1  -7   8 8523.03 331.841   3
  -1  -7  -8 9140.79 316.605   1
  -1   7   8 8742.41 261.932   2
   1   7  -7 26221.9 506.754   2
   1  -7   7 26055.1 528.964   3
  -1   7   7 24323.2 483.384   3
  -1  -7  -7 27059.3 393.686   3
   1  -7   7 24860.2 428.327   2
  -1   7   7 27476.2 407.338   2
  -1  -7  -7 26437.8 492.112   1
   1  -7   6 1246.90 127.682   2
  -1  -7  -6 1436.32 154.959   1
  -1  -7  -6 1176.27 124.416   3
  -1   7   6 891.836 137.198   3
   1   7  -6 1366.45 149.496   1
  -1   7   6 1042.00 122.422   2
   1   7  -6 1183.57 170.715   2
   1  -7   6 1374.44 188.411   3
   1   7  -5 9080.55 292.675   3
   1  -7   5 8453.37 312.675   3
  -1  -7  -5 7973.22 266.344   1
  -1  -7  -5 8507.24 230.014   3
   1  -7   5 8869.46 238.005   2
  -1   7   5 8764.83 291.057   3
   1   7  -5 9228.10 285.945   1
  -1   7   5 8534.51 213.146   2
   1   7  -5 9760.95 299.183   2
  -1  -7  -4 88320.8 678.898   3
  -1  -7  -4 88033.9 805.259   1
   1  -7   4 87785.7 877.132   3
  -1   7   4 88790.6 858.516   3
   1   7  -4 95084.5 861.783   3
   1   7  -4 95327.0 859.280   2
  -1   7   4 90012.9 602.032   2
   1   7  -4 97888.1 849.804   1
  -1  -7  -3 18486.6 323.760   3
   1  -7   3 17914.8 412.703   3
  -1   7   3 18189.2 254.814   1
   1   7  -3 17902.7 370.664   3
  -1   7   3 18401.5 393.781   3
   1   7  -3 19386.7 399.098   2
  -1  -7  -3 18617.5 373.476   1
   1   7  -2 17691.9 359.003   3
  -1   7   2 16798.8 379.277   3
  -1  -7  -2 16007.5 314.951   3
   1  -7   2 16282.7 385.833   3
   1   7  -2 17446.3 371.793   2
   1   7  -2 16156.3 345.934   1
  -1   7   2 17004.0 237.743   1
  -1  -7  -2 16488.1 351.745   1
   1   7  -1 20429.7 372.996   3
   1   7  -1 21656.8 397.134   1
  -1  -7  -1 20634.8 355.050   3
  -1   7   1 21618.4 269.442   2
  -1   7   1 21546.8 259.058   1
  -1   7   1 21149.3 423.814   3
   1  -7   1 20025.5 423.741   3
  -1  -7  -1 20397.8 381.608   1
   1  -7   0 117908. 961.971   3
   1   7   0 119922. 851.557   3
  -1  -7   0 121722. 910.216   1
  -1   7   0 118129. 967.949   3
  -1  -7   0 119356. 847.217   3
   1   7   0 119618. 905.080   1
  -1   7   0 122280. 618.582   1
  -1   7   0 120218. 615.486   2
   1   7   1 21869.5 373.086   3
  -1   7  -1 20862.1 272.759   1
   1  -7  -1 20335.7 419.297   3
  -1   7  -1 21488.2 278.000   2
   1   7   1 21526.0 392.751   1
  -1  -7   1 21426.6 409.203   1
  -1   7  -1 20758.9 419.509   3
  -1  -7   1 21442.9 387.382   3
  -1   7  -2 16580.3 261.086   2
  -1   7  -2 16486.0 383.888   3
   1  -7  -2 17322.2 390.076   3
   1   7   2 16372.4 314.684   3
  -1  -7   2 15424.7 347.735   3
   1  -7  -2 17973.6 249.708   1
   1   7   2 16106.8 342.477   1
  -1   7  -2 16701.6 259.928   1
   1  -7  -3 18192.3 258.561   1
  -1  -7   3 17471.5 374.910   3
  -1   7  -3 18439.8 410.469   3
  -1   7  -3 17911.9 287.100   2
   1  -7  -3 19073.6 409.257   3
   1   7   3 17803.6 363.070   1
   1   7   3 19361.1 341.328   3
  -1   7  -3 19844.5 300.392   1
   1  -7  -4 90098.3 598.890   1
   1   7   4 92313.6 709.312   3
  -1   7  -4 89983.9 657.378   1
   1   7   4 89575.3 802.898   1
   1  -7  -4 90658.0 861.659   3
  -1   7  -4 89738.5 669.077   2
   1   7   5 8505.24 228.453   3
   1  -7  -5 8941.04 214.309   1
   1   7   5 7686.19 265.637   1
  -1   7  -5 8974.47 240.535   2
   1  -7  -5 8883.35 290.397   3
  -1  -7   5 10008.2 312.884   3
   1   7   6 1096.97 114.518   3
   1  -7  -6 1185.49 160.432   3
   1   7   6 1365.40 155.827   1
  -1   7  -6 1474.78 151.884   2
  -1  -7   6 1188.62 173.078   3
   1  -7  -6 1561.40 120.132   1
   1   7   7 25538.9 470.471   1
   1   7   7 27573.5 414.563   3
  -1   7  -7 26875.4 449.604   2
   1  -7  -7 27114.6 405.372   1
   1  -7  -7 25271.0 484.794   3
   1  -7  -8 9176.15 259.238   1
   1  -7  -8 8668.95 325.017   3
   1  -7  -9 4041.01 234.573   3
  -1   7  -9 4590.15 241.755   2
   1  -7  -9 4341.53 203.880   1
   1  -7 -10 6852.83 264.103   1
  -1   7 -10 7622.42 317.628   2
   1  -7 -11 1011.85 167.248   3
   1  -7 -11 989.926 160.854   1
  -1   7 -11 1153.73 211.113   2
   1  -7 -12 4170.49 261.479   3
   1  -7 -12 4054.33 239.159   1
  -1   7 -12 4027.34 274.061   2
   1  -7 -13 2671.09 234.402   3
   1  -7 -13 2488.58 217.307   1
  -1   7 -13 2724.28 252.528   2
   1  -7 -14 15187.5 439.275   1
  -1   7 -14 14375.3 473.382   2
   1  -7 -14 14609.0 444.817   3
   1  -7 -15 3003.14 258.260   1
   1  -7 -15 2136.83 228.069   3
   1  -7 -16 1021.32 185.216   3
   1  -7 -16 1317.97 217.206   1
  -1   7 -16 1518.51 249.412   2
   1  -7 -17 1546.91 220.873   3
   1  -7 -17 1227.86 226.839   1
   1  -7 -18 3608.98 287.935   3
  -1   7 -18 2696.96 313.908   2
   1  -7 -18 2771.89 276.471   1
   1  -7 -19 1699.23 231.110   3
   1  -7 -19 2064.15 261.711   1
  -1  -8 -17 2840.23 286.902   1
   1   8 -17 2760.33 315.084   2
   1   8 -16 11554.4 503.151   2
  -1  -8 -16 11602.2 457.743   1
   1   8 -15 4508.34 346.221   2
  -1  -8 -15 4278.70 296.529   1
   1   8 -14 7346.77 396.270   2
  -1  -8 -14 7241.09 353.695   1
  -1  -8 -13 990.291 200.165   1
  -1  -8 -13 1050.74 148.453   3
   1   8 -13 939.982 216.499   2
   1  -8  12 8834.28 397.401   3
  -1  -8 -12 8807.39 283.609   3
   1   8 -12 8567.82 376.131   2
  -1  -8 -12 8756.66 365.242   1
   1   8 -11 3490.84 274.067   2
   1  -8  11 3317.74 291.310   3
  -1  -8 -11 2989.76 244.643   1
  -1  -8 -11 3060.24 178.669   3
  -1  -8 -10 8809.31 271.662   3
  -1  -8 -10 8885.61 337.224   1
  -1   8  10 9528.93 310.673   2
   1  -8  10 8171.69 382.269   3
   1   8 -10 8608.49 353.541   2
  -1  -8  -9 6175.09 232.812   3
  -1   8   9 5941.90 240.891   2
   1   8  -9 5744.91 305.171   2
   1  -8   9 6096.11 328.903   3
  -1  -8  -8 170.171 137.665   1
   1   8  -8 229.842 166.143   2
   1  -8   8 370.243 196.930   3
  -1  -8  -8 81.6621 110.886   3
   1  -8   8 128.370 101.545   2
  -1   8   8 325.538 121.595   2
   1   8  -7 7746.66 309.081   2
   1  -8   7 7631.14 336.571   3
  -1  -8  -7 7021.56 234.425   3
   1  -8   7 7221.68 257.666   2
  -1   8   7 7429.31 235.898   2
   1   8  -6 20862.9 456.549   2
  -1  -8  -6 19528.4 424.123   1
  -1   8   6 19740.1 343.214   2
   1  -8   6 20714.7 389.482   2
   1  -8   6 20579.9 493.116   3
  -1  -8  -6 19747.2 363.310   3
  -1  -8  -5 2709.15 189.369   1
   1   8  -5 2504.93 188.996   2
  -1   8   5 2373.30 141.226   2
   1  -8   5 2203.62 217.334   3
  -1  -8  -5 2325.37 160.168   3
  -1  -8  -4 11195.2 282.768   3
   1   8  -4 10786.9 319.940   2
  -1  -8  -4 10135.2 301.426   1
   1   8  -4 11188.3 321.047   1
   1   8  -3 6324.13 254.042   3
  -1  -8  -3 6668.48 251.490   1
   1   8  -3 6900.44 264.749   2
  -1   8   3 6576.98 174.771   1
   1   8  -3 6783.08 259.549   1
   1  -8   3 7298.12 306.975   3
  -1  -8  -3 7207.86 243.668   3
   1   8  -2 3644.10 191.090   1
  -1  -8  -2 3259.52 182.805   3
   1   8  -2 3220.72 197.377   2
   1  -8   2 3369.92 235.645   3
   1   8  -2 3879.62 206.078   3
  -1   8   2 3265.19 130.520   1
  -1  -8  -2 3635.21 201.632   1
   1  -8   1 30298.8 546.818   3
  -1   8   1 29614.5 334.659   1
   1   8  -1 29718.5 482.508   1
  -1  -8  -1 29025.4 456.613   3
   1   8  -1 30466.7 491.488   3
  -1   8   1 31011.3 350.155   2
   1   8  -1 30127.3 503.221   2
  -1  -8  -1 29996.9 490.407   1
   1   8   0 32614.9 491.764   3
  -1   8   0 32704.7 358.700   2
   1   8   0 33376.0 517.193   1
  -1   8   0 33245.0 359.874   1
  -1  -8   0 32773.8 518.140   1
   1  -8   0 32458.1 555.641   3
  -1  -8   0 32218.4 488.601   3
   1  -8  -1 30821.3 537.123   3
  -1   8  -1 31034.0 359.251   2
   1   8   1 30719.5 469.899   3
  -1   8  -1 30979.8 359.875   1
   1   8   1 31186.0 495.427   1
  -1  -8   1 29721.4 489.122   3
   1  -8  -2 3240.25 131.783   1
  -1   8  -2 3400.19 147.229   2
   1  -8  -2 3299.55 225.022   3
  -1  -8   2 3376.54 209.372   3
  -1   8  -2 3418.22 141.803   1
   1   8   2 3280.47 189.700   1
   1   8   2 3218.62 170.749   3
   1  -8  -3 6934.77 286.730   3
  -1  -8   3 7131.84 267.118   3
   1   8   3 6556.61 226.899   3
  -1   8  -3 7313.80 198.849   1
  -1   8  -3 6760.50 202.746   2
   1  -8  -3 7455.31 185.489   1
   1   8   3 7543.64 261.147   1
   1  -8  -4 10286.8 225.740   1
  -1  -8   4 11373.9 352.315   3
  -1   8  -4 10636.1 256.585   2
   1   8   4 10645.5 305.948   1
   1   8   4 11000.5 279.543   3
  -1   8  -4 10080.4 245.889   1
   1  -8  -4 11243.6 343.482   3
   1  -8  -5 1869.34 184.807   3
   1  -8  -5 2070.58 127.563   1
  -1  -8   5 2648.96 214.426   3
   1   8   5 2409.30 150.882   3
  -1   8  -5 2494.20 157.475   2
   1   8   5 1971.27 168.680   1
  -1   8  -5 2622.80 150.156   1
   1  -8  -6 21177.3 460.518   3
   1  -8  -6 21862.0 358.889   1
   1   8   6 21545.9 385.081   3
  -1   8  -6 20624.7 390.208   2
   1  -8  -7 7493.07 298.673   3
  -1   8  -7 6964.22 262.238   2
   1  -8  -7 6562.46 221.502   1
   1   8   7 6148.45 220.342   3
   1  -8  -8 169.844 107.899   1
   1  -8  -8 111.546 132.707   3
  -1   8  -8 197.323 150.141   2
   1  -8  -9 6880.18 300.398   3
   1  -8  -9 6695.82 246.799   1
   1  -8 -10 8979.83 293.788   1
  -1   8 -10 9301.52 346.594   2
   1  -8 -11 3198.93 246.668   3
  -1   8 -11 2969.40 240.118   2
   1  -8 -11 3741.71 218.502   1
   1  -8 -12 10023.5 369.100   3
  -1   8 -12 10168.2 378.745   2
   1  -8 -13 997.622 177.696   1
   1  -8 -13 602.791 186.669   3
  -1   8 -13 930.505 212.073   2
   1  -8 -14 7202.82 335.613   3
   1  -8 -14 7519.49 326.426   1
  -1   8 -14 7523.63 369.792   2
   1  -8 -15 4516.97 289.101   1
   1  -8 -15 3780.00 277.758   3
   1  -8 -16 11057.1 420.178   1
   1  -8 -16 10665.6 415.499   3
  -1   8 -16 11567.4 464.576   2
   1  -8 -17 3679.70 278.206   3
  -1   8 -17 3625.94 321.990   2
   1  -8 -18 219.932 192.235   1
   1  -8 -18 477.544 192.022   3
  -1   8 -18 362.048 233.019   2
   1  -8 -19 1073.15 232.799   1
  -1  -9 -17 2687.39 294.627   1
  -1  -9 -16 4443.10 317.241   1
   1   9 -16 5185.03 379.161   2
   1   9 -15 2639.49 297.030   2
  -1  -9 -15 3291.84 281.488   1
   1   9 -14 7636.64 405.481   2
  -1  -9 -14 7372.05 364.633   1
   1   9 -13 2765.42 273.948   2
   1  -9  13 2523.87 280.381   3
  -1  -9 -13 2820.88 261.749   1
   1  -9  12 15362.0 515.439   3
  -1  -9 -12 16611.9 494.030   1
  -1  -9 -12 16397.2 401.277   3
   1   9 -11 12871.1 442.574   2
  -1  -9 -11 14185.5 353.202   3
  -1  -9 -11 13092.3 430.254   1
   1  -9  11 13903.4 484.116   3
  -1  -9 -10 2411.38 175.658   3
   1  -9  10 2849.64 277.984   3
  -1  -9 -10 2329.88 222.018   1
   1   9 -10 2346.00 242.483   2
   1   9  -9 2921.41 238.381   2
  -1  -9  -9 2766.62 227.699   1
   1  -9   9 2231.64 251.242   3
  -1   9   9 2024.11 173.583   2
  -1  -9  -9 2161.54 176.004   3
  -1  -9  -8 24396.2 521.944   1
   1  -9   8 23953.3 576.117   3
   1  -9   8 24922.7 487.018   2
  -1   9   8 23497.7 424.658   2
  -1  -9  -8 25456.7 446.658   3
   1   9  -8 25172.2 551.787   2
  -1  -9  -7 9676.98 286.432   3
   1   9  -7 9753.25 354.786   2
  -1   9   7 9916.38 278.213   2
  -1  -9  -7 9142.64 327.434   1
   1  -9   7 8910.55 389.040   3
  -1  -9  -6 31375.8 487.138   3
  -1   9   6 30795.6 438.787   2
  -1  -9  -6 32021.2 564.283   1
   1  -9   6 30166.7 622.187   3
  -1  -9  -5 26563.8 451.758   3
  -1   9   5 25532.8 382.107   2
   1   9  -5 26886.6 523.146   2
  -1  -9  -5 25251.2 494.479   1
   1  -9   5 25304.4 564.216   3
  -1  -9  -4 3017.35 190.518   3
   1   9  -4 2939.00 211.048   2
  -1   9   4 3279.43 149.463   1
  -1  -9  -4 2956.29 201.736   1
   1  -9   4 3492.71 261.289   3
  -1  -9  -3 13286.0 333.851   3
  -1   9   3 13125.9 253.863   1
   1   9  -3 12499.5 353.164   2
   1  -9   3 13833.8 413.245   3
  -1  -9  -3 12423.7 341.398   1
  -1   9   2 12572.6 251.164   2
   1   9  -2 12759.0 355.066   2
  -1   9   2 14081.9 256.140   1
  -1  -9  -2 13494.5 353.457   1
   1  -9   2 12401.1 382.915   3
  -1  -9  -2 13206.1 337.406   3
   1   9  -1 2920.50 188.437   1
  -1   9   1 2381.43 131.495   2
   1   9  -1 1893.50 174.636   2
  -1  -9  -1 2516.55 191.492   3
  -1  -9  -1 2394.70 187.727   1
   1  -9   1 2959.02 227.717   3
   1   9  -1 2440.06 190.795   3
  -1   9   1 2663.81 126.442   1
   1  -9   0 25903.5 526.587   3
  -1   9   0 26721.4 356.569   2
   1   9   0 26159.0 478.516   3
  -1  -9   0 26103.8 480.432   3
  -1   9   0 25281.1 341.834   1
   1   9   0 26956.6 482.994   1
  -1   9  -1 2683.18 137.547   2
   1   9   1 2434.71 172.377   3
   1  -9  -1 2256.07 218.079   3
   1   9   1 2314.45 179.304   1
  -1   9  -1 2233.44 126.793   1
   1   9   2 14349.2 350.352   3
  -1   9  -2 13651.2 278.296   2
   1  -9  -2 12826.5 388.724   3
  -1  -9   2 13913.1 379.488   3
  -1   9  -2 13801.0 274.531   1
   1   9   2 13351.2 349.638   1
  -1  -9   3 12793.1 374.569   3
   1  -9  -3 12031.9 380.787   3
  -1   9  -3 13285.2 284.453   2
  -1   9  -3 12795.3 276.293   1
   1   9   3 13006.4 333.261   3
   1  -9  -3 12678.7 253.512   1
   1   9   3 12830.2 344.107   1
   1   9   4 2797.02 176.314   3
  -1   9  -4 3275.23 162.382   1
   1  -9  -4 2956.09 227.471   3
  -1  -9   4 3347.94 238.546   3
   1  -9  -4 3053.63 148.493   1
   1  -9  -5 26958.8 392.795   1
   1   9   5 26912.3 461.421   3
  -1   9  -5 26560.4 433.156   2
  -1  -9   5 27796.0 558.701   3
  -1   9  -5 26615.2 423.863   1
   1  -9  -6 31237.2 439.481   1
   1  -9  -6 31011.1 585.609   3
  -1   9  -6 30879.9 485.808   2
   1   9   6 30895.0 491.299   3
  -1   9  -6 31130.0 480.961   1
   1  -9  -7 10239.4 377.856   3
   1  -9  -7 9764.52 270.039   1
   1   9   7 9171.09 282.330   3
  -1   9  -7 8948.70 278.661   1
  -1  -9   7 10778.9 384.182   3
  -1   9  -7 9167.41 307.356   2
  -1   9  -8 24259.3 481.966   2
   1  -9  -8 23001.0 516.031   3
   1  -9  -8 23630.9 427.840   1
   1  -9  -9 1887.06 198.660   3
   1  -9  -9 2004.79 173.572   1
  -1   9  -9 2509.63 226.424   2
   1  -9 -10 3503.65 260.640   3
  -1   9 -10 3367.02 240.956   2
   1  -9 -11 13843.2 379.535   1
   1  -9 -11 13816.1 434.314   3
   1  -9 -12 15737.2 467.443   3
  -1   9 -12 15637.9 473.450   2
   1  -9 -12 15621.3 417.481   1
   1  -9 -13 2876.93 250.843   3
   1  -9 -13 2471.20 212.859   1
  -1   9 -13 3243.86 273.905   2
   1  -9 -14 8241.84 385.326   3
  -1   9 -14 7834.54 375.244   2
   1  -9 -15 2950.97 247.216   1
   1  -9 -15 3506.87 285.466   3
  -1   9 -15 3821.52 303.646   2
   1  -9 -16 3898.99 271.795   1
  -1   9 -16 3429.63 305.609   2
   1  -9 -17 3186.67 281.100   3
  -1   9 -17 3838.54 327.658   2
  -1 -10 -16 394.214 185.726   1
  -1 -10 -15 381.122 197.309   1
   1  10 -15 12.7045 216.174   2
   1  10 -14 2586.71 285.186   2
  -1 -10 -14 3241.33 280.102   1
  -1 -10 -13 1790.68 234.532   1
   1  10 -13 1958.13 252.430   2
   1 -10  13 1535.15 255.562   3
  -1 -10 -12 4878.18 305.772   1
   1  10 -12 5478.95 336.790   2
   1  10 -11 3520.90 280.929   2
  -1 -10 -11 2991.28 249.071   1
   1 -10  11 3108.65 290.828   3
  -1 -10 -10 4641.76 287.995   1
   1  10 -10 4979.21 304.559   2
  -1 -10 -10 5157.53 244.122   3
   1 -10  10 4113.58 322.499   3
   1 -10   9 5792.48 346.193   3
  -1 -10  -9 5493.04 245.751   3
   1  10  -9 5678.47 312.883   2
  -1 -10  -8 14168.1 418.979   1
  -1 -10  -8 14649.5 361.581   3
   1 -10   8 14110.7 482.134   3
   1  10  -8 14819.7 447.806   2
  -1 -10  -7 1858.94 175.819   3
   1 -10   7 1863.23 260.786   3
  -1 -10  -7 1649.75 199.406   1
   1  10  -7 2274.65 226.494   2
  -1 -10  -6 56619.3 686.103   3
  -1 -10  -6 56015.2 755.119   1
   1 -10   6 58130.2 895.067   3
   1  10  -5 5174.51 273.605   2
  -1 -10  -5 4885.49 250.664   1
  -1  10   5 4358.07 193.914   2
  -1 -10  -5 4673.09 237.875   3
   1 -10   5 4834.95 325.546   3
   1 -10   4 681.293 217.321   3
  -1 -10  -4 601.856 158.806   1
   1  10  -4 847.924 162.659   2
  -1  10   4 763.925 113.170   1
  -1 -10  -4 782.495 161.146   3
  -1 -10  -3 5699.57 258.610   3
   1  10  -3 4756.64 253.538   2
  -1  10   3 4369.19 172.792   1
  -1 -10  -3 4243.34 238.131   1
   1 -10   3 5177.09 305.182   3
   1 -10   2 35324.5 670.550   3
  -1 -10  -2 36745.9 596.572   1
   1  10  -2 35944.2 602.525   2
  -1  10   2 36028.4 439.841   2
  -1 -10  -2 34963.9 565.483   3
  -1  10   2 35246.2 422.307   1
   1  10  -1 3575.13 224.317   2
  -1  10   1 3481.59 158.056   1
  -1  10   1 3729.76 159.680   2
  -1 -10  -1 3788.87 232.555   3
   1 -10   1 3500.78 283.121   3
  -1  10   0 2269.05 134.534   2
  -1 -10   0 2346.48 215.083   3
  -1  10   0 2263.68 133.378   1
   1 -10   0 2235.02 222.362   3
   1  10   0 2006.17 196.542   2
  -1  10  -1 4231.14 171.740   1
  -1  10  -1 4210.67 176.123   2
   1 -10  -1 4441.23 280.134   3
  -1  10  -2 35137.7 456.233   2
  -1 -10   2 35759.3 614.258   3
   1 -10  -2 34368.7 636.426   3
  -1  10  -2 35920.0 459.419   1
  -1  10  -3 4283.84 189.811   2
  -1 -10   3 4645.52 270.653   3
   1  10   3 4793.16 237.469   3
  -1  10  -3 4886.15 193.801   1
   1 -10  -3 5168.93 184.820   1
   1 -10  -3 5229.55 285.119   3
   1  10   4 987.648 147.580   3
   1 -10  -4 852.532 186.405   3
  -1  10  -4 748.507 128.610   2
  -1 -10   4 802.194 185.205   3
  -1  10  -4 523.899 111.838   1
   1 -10  -4 512.062 101.584   1
  -1  10  -5 4639.66 214.220   2
  -1  10  -5 4174.71 199.438   1
   1 -10  -5 4361.09 276.288   3
   1  10   5 4255.43 221.753   3
  -1 -10   5 4773.31 289.513   3
   1 -10  -5 4413.05 189.658   1
   1 -10  -6 57316.3 819.548   3
   1 -10  -6 59661.9 624.961   1
   1  10   6 59305.3 722.435   3
  -1  10  -6 58156.7 674.487   1
  -1  10  -6 58810.6 683.246   2
   1 -10  -7 2015.29 157.437   1
  -1  10  -7 1276.40 181.586   2
   1 -10  -7 1868.23 221.854   3
   1  10   7 1559.64 166.302   3
  -1 -10   7 1974.50 240.792   3
   1 -10  -8 15266.4 354.467   1
  -1  10  -8 15656.4 409.759   2
   1 -10  -9 5366.58 315.167   3
   1 -10  -9 5307.63 238.479   1
  -1  10  -9 5893.79 290.517   2
   1 -10 -10 4979.43 297.560   3
  -1  10 -10 5473.25 284.262   2
   1 -10 -10 4801.89 244.156   1
   1 -10 -11 2903.09 245.957   3
  -1  10 -11 3265.17 263.099   2
   1 -10 -11 2997.29 211.825   1
   1 -10 -12 5865.77 315.000   3
   1 -10 -12 6300.59 290.201   1
  -1  10 -12 5961.93 341.477   2
  -1  10 -13 2089.50 254.290   2
   1 -10 -13 1722.60 225.661   3
  -1  10 -14 2882.37 269.189   2
   1 -10 -14 3367.28 268.952   3
   1 -10 -15 382.619 185.103   3
  -1  10 -15 439.379 227.394   2
  -1  10 -16 470.886 234.902   2
  -1  10 -17 907.341 250.924   2
  -1 -11 -15 262.131 175.666   1
  -1 -11 -14 4174.61 311.408   1
   1  11 -14 4044.22 343.287   2
  -1 -11 -13 1521.07 232.786   1
   1  11 -13 1359.98 238.852   2
  -1 -11 -12 1195.16 209.747   1
   1  11 -12 1204.03 227.814   2
   1  11 -11 10921.9 443.046   2
  -1 -11 -11 10353.0 401.694   1
   1 -11  11 9947.01 457.888   3
   1  11 -10 3105.37 275.143   2
  -1 -11 -10 2649.02 240.992   1
   1 -11  10 2839.11 301.950   3
  -1 -11  -9 9554.90 379.462   1
   1  11  -9 10148.9 404.596   2
   1 -11   9 9518.31 439.226   3
  -1 -11  -8 8713.15 354.287   1
   1  11  -8 8484.30 363.851   2
  -1 -11  -8 8138.35 305.235   3
   1 -11   8 9011.34 416.662   3
  -1 -11  -7 1827.18 213.931   1
  -1 -11  -7 2352.14 199.620   3
   1 -11   7 2539.29 279.486   3
   1  11  -7 1670.68 212.384   2
  -1 -11  -6 1616.00 183.593   3
   1  11  -6 1814.78 213.564   2
   1 -11   6 1431.07 253.234   3
  -1 -11  -6 1196.65 187.087   1
  -1 -11  -5 29859.2 541.233   3
   1  11  -5 28828.7 581.863   2
  -1 -11  -5 27655.6 555.664   1
   1 -11   5 28397.6 659.909   3
   1  11  -4 1499.55 189.568   2
   1 -11   4 1883.01 248.774   3
  -1 -11  -4 1208.93 175.965   3
  -1 -11  -4 1387.48 181.939   1
  -1  11   3 4489.72 186.671   2
   1  11  -3 4723.30 258.114   2
   1 -11   3 5427.53 322.366   3
  -1 -11  -3 5014.87 262.730   1
  -1 -11  -3 4598.39 247.683   3
   1 -11   2 969.211 223.159   3
   1  11  -2 881.393 165.339   2
  -1  11   2 618.326 108.663   2
  -1 -11  -2 904.768 176.017   3
  -1 -11  -2 639.402 158.266   1
   1 -11   1 12803.7 435.454   3
  -1  11   1 13230.4 282.474   2
   1  11  -1 12664.2 383.608   2
  -1 -11  -1 13904.2 396.437   1
  -1 -11  -1 12842.3 380.782   3
  -1  11   0 2779.79 154.832   2
  -1 -11   0 2498.80 230.442   3
   1  11   0 2283.26 198.227   2
  -1 -11   1 13619.7 408.462   3
  -1  11  -1 13549.0 295.014   2
   1 -11  -1 12560.7 428.192   3
   1 -11  -2 1191.59 211.927   3
  -1  11  -2 885.127 124.395   2
  -1 -11   2 807.246 182.590   3
  -1  11  -3 5498.22 214.613   2
  -1 -11   3 5576.65 297.270   3
  -1  11  -4 1236.64 146.162   2
   1 -11  -4 1382.38 214.636   3
   1 -11  -4 1388.27 131.367   1
  -1 -11   4 1668.93 229.799   3
   1 -11  -5 28389.7 608.398   3
  -1  11  -5 28355.0 479.257   2
  -1 -11   5 29725.0 635.221   3
   1 -11  -5 29889.8 447.691   1
   1 -11  -6 1483.28 223.827   3
  -1 -11   6 1916.86 238.527   3
  -1  11  -6 1320.59 161.972   2
   1 -11  -7 2051.84 235.089   3
  -1  11  -7 2433.35 204.343   2
  -1 -11   7 2442.90 269.217   3
  -1  11  -8 8360.62 321.116   2
   1 -11  -8 8567.28 368.321   3
  -1 -11   8 9190.53 402.194   3
   1 -11  -9 9114.63 384.674   3
  -1  11  -9 8851.31 344.561   2
   1 -11 -10 3012.08 268.971   3
  -1  11 -10 2692.32 236.952   2
   1 -11 -11 11571.7 429.862   3
  -1  11 -11 10574.4 399.475   2
   1 -11 -12 1222.17 222.571   3
  -1  11 -12 1053.13 237.889   2
   1 -11 -13 1099.59 207.513   3
  -1  11 -13 1083.75 227.207   2
   1 -11 -14 2990.33 264.225   3
  -1  11 -14 4040.37 302.410   2
  -1 -12 -13 2455.89 250.683   1
   1  12 -13 2118.93 268.279   2
  -1 -12 -12 4799.43 316.171   1
   1  12 -12 5149.57 339.700   2
  -1 -12 -11 1145.06 205.264   1
   1  12 -11 1774.64 252.569   2
   1  12 -10 1306.60 222.403   2
  -1 -12 -10 1063.02 204.003   1
   1  12  -9 1288.28 220.920   2
   1 -12   9 1354.86 266.117   3
  -1 -12  -9 1290.62 199.635   1
   1 -12   8 8824.54 431.280   3
  -1 -12  -8 7970.74 351.956   1
   1  12  -8 8491.61 370.134   2
   1  12  -7 1362.22 225.231   2
   1 -12   7 1344.72 263.295   3
  -1 -12  -7 1644.00 200.453   1
  -1 -12  -6 352.669 148.746   1
  -1 -12  -6 494.382 165.283   3
   1 -12   6 643.171 236.091   3
   1  12  -6 210.550 160.745   2
  -1 -12  -5 8810.68 332.670   3
   1  12  -5 8685.25 352.260   2
  -1 -12  -5 7847.79 329.188   1
   1 -12   5 8799.91 420.016   3
  -1 -12  -4 10546.4 360.129   3
   1  12  -4 9645.80 360.609   2
   1 -12   4 10510.4 437.179   3
  -1 -12  -4 11096.9 380.799   1
   1 -12   3 4579.31 318.918   3
  -1 -12  -3 4426.96 257.628   3
  -1 -12  -3 4538.31 269.820   1
   1  12  -3 4878.82 279.598   2
   1 -12   2 5271.57 332.661   3
   1  12  -2 4913.34 272.630   2
  -1 -12  -2 5897.47 298.671   3
  -1 -12  -2 5334.90 284.863   1
   1 -12   1 266.451 198.910   3
   1  12  -1 472.052 159.610   2
  -1 -12  -1 889.406 187.892   3
   1 -12   0 782.048 208.743   3
  -1 -12   0 930.666 200.242   3
   1  12   0 794.924 168.719   2
   1  12   1 829.328 170.755   2
   1 -12  -1 944.382 217.312   3
  -1 -12   1 499.227 169.865   3
   1 -12  -2 6018.19 329.936   3
  -1 -12   2 4928.81 292.521   3
   1 -12  -3 5549.05 323.247   3
  -1 -12   3 4695.73 298.483   3
  -1 -12   4 11084.0 420.127   3
   1 -12  -4 10734.6 416.265   3
   1 -12  -5 8138.78 365.328   3
  -1 -12   5 8753.13 391.085   3
  -1 -12   6 662.225 208.548   3
   1 -12  -6 694.452 203.998   3
   1 -12  -7 1639.03 230.880   3
  -1 -12   7 1719.65 248.286   3
   1 -12  -8 8892.38 391.439   3
  -1 -12   8 9244.74 420.942   3
   1 -12  -9 1395.86 220.460   3
   1 -12 -10 1657.65 229.126   3
   1 -12 -11 1336.25 219.821   3
   1 -12 -12 5544.43 342.934   3
   1  13 -12 4600.94 332.630   2
   1  13 -11 10874.8 459.041   2
   1  13 -10 8974.36 416.648   2
   1  13  -9 7219.08 374.189   2
   1  13  -8 5173.22 322.950   2
   1  13  -7 275.828 184.891   2
  -1 -13  -7 232.656 160.154   1
   1  13  -6 4958.31 309.823   2
  -1 -13  -6 4525.26 278.757   1
   1 -13   6 4106.10 347.486   3
  -1 -13  -5 5788.86 307.426   1
   1 -13   5 5284.09 367.309   3
   1  13  -5 5318.98 310.071   2
   1  13  -4 16817.4 483.419   2
   1 -13   4 17052.3 570.364   3
  -1 -13  -4 16340.3 463.846   3
  -1 -13  -4 16087.0 469.065   1
  -1 -13  -3 4502.99 280.644   1
   1  13  -3 4247.90 273.728   2
   1 -13   3 4559.41 342.636   3
  -1 -13  -3 4572.76 283.879   3
   1  13  -2 6130.48 311.058   2
   1 -13   2 6596.48 376.168   3
  -1 -13  -1 233.718 187.428   3
   1  13  -1 25.7295 147.086   2
  -1 -13   0 479.254 194.720   3
   1  13   0 142.334 153.348   2
  -1 -13   1 403.436 183.493   3
   1 -13  -1 418.390 204.629   3
   1  13   1 93.5293 147.073   2
   1 -13  -2 6278.90 368.855   3
  -1 -13   2 7097.60 355.836   3
   1  13   2 6155.30 310.776   2
   1 -13  -3 4380.87 310.864   3
  -1 -13   3 5402.97 334.268   3
   1 -13  -4 15481.5 515.013   3
  -1 -13   4 18525.4 564.433   3
   1 -13  -5 5529.85 339.025   3
  -1 -13   5 5673.17 347.242   3
  -1 -13   6 5249.42 346.029   3
   1 -13  -6 5631.22 333.443   3
   1 -13  -7 482.913 195.893   3
  -1 -13   7 1005.11 238.031   3
   1 -13  -8 5076.42 337.881   3
   1 -13  -9 6323.72 364.098   3
   1 -13 -10 7955.62 394.984   3
   1 -14   3 2490.90 305.865   3
   1 -14   2 1528.41 259.018   3
  -1 -14  -2 1590.11 219.423   3
  -1 -14  -1 5246.99 320.251   3
   1 -14   1 5872.74 383.038   3
   1 -14   0 1949.11 273.343   3
  -1 -14   0 968.216 212.666   3
   1 -14  -1 4467.12 333.738   3
  -1 -14   1 5864.03 333.369   3
   1 -14  -2 2459.63 294.890   3
  -1 -14   2 1968.25 248.926   3
  -1 -14   3 2490.92 270.414   3
   1 -14  -3 2691.45 282.016   3
   1 -14  -4 2097.07 258.827   3
  -1 -14   4 1761.93 254.539   3
  -1 -14   5 557.166 217.291   3
   1 -14  -5 206.886 196.857   3
   1 -14  -6 4628.50 329.294   3
  -1 -14   6 3937.51 326.789   3
   1 -14  -7 5732.37 351.268   3
   1 -14  -8 2384.63 265.560   3
  -1 -15   1 2971.77 284.206   3
  -1 -15   2 462.163 201.368   3
  -1 -15   3 785.184 229.287   3
   2   0   0 25072.3 275.697   3
  -2   0   0 24789.0 287.119   1
   2   0   0 24634.3 287.392   1
   2   0  -1 18230.6 250.347   1
   2   0   1 17632.7 246.430   1
  -2   0  -1 17406.9 246.567   1
   2   0   1 18036.5 223.965   3
  -2   0  -1 17664.3 221.666   3
  -2   0   1 17568.0 245.318   1
  -2   0  -2 3868.15 110.077   3
   2   0   2 3974.67 132.250   1
   2   0   2 3727.75 108.787   3
   2   0  -2 3862.70 142.041   3
  -2   0  -2 4179.78 143.470   1
   2   0  -2 3821.02 126.262   1
   2   0   3 88332.8 463.221   3
   2   0  -3 88152.8 574.048   1
   2   0   3 89938.6 600.178   1
  -2   0  -3 89891.2 471.784   3
  -2   0  -3 89528.1 600.622   1
   2   0   4 72330.1 428.997   3
  -2   0  -4 72974.1 440.605   3
   2   0  -4 71051.4 557.096   2
  -2   0   4 70664.9 567.834   2
  -2   0  -4 73605.9 573.751   1
   2   0   4 71481.9 564.767   1
  -2   0   5 6751.56 191.599   2
  -2   0  -5 6675.18 149.168   3
   2   0   5 6844.49 198.975   1
   2   0   5 6493.30 148.645   3
  -2   0  -5 6228.99 199.080   1
   2   0  -5 6420.58 197.671   2
   2   0  -6 122851. 815.065   2
  -2   0   6 123472. 818.746   2
   2   0   6 127468. 648.749   3
  -2   0  -6 126577. 643.452   3
  -2   0  -6 126955. 843.481   1
   2   0   6 125696. 860.079   2
   2   0  -7 123300. 863.002   2
  -2   0  -7 120184. 673.851   3
  -2   0  -7 120801. 871.255   1
   2   0   7 123676. 686.850   3
   2   0   7 121352. 887.139   2
  -2   0  -8 879.113 99.6716   3
  -2   0  -8 714.292 139.941   1
  -2   0   8 1293.94 125.508   2
   2   0  -8 1138.92 144.601   2
   2   0   8 926.762 146.579   2
  -2   0  -9 5665.40 188.780   3
   2   0   9 5890.12 251.137   2
  -2   0  -9 6185.55 251.583   1
  -2   0   9 6304.02 233.453   2
   2   0  -9 6338.86 249.161   2
  -2   0 -10 163.024 152.820   1
  -2   0  10 309.541 118.849   2
   2   0 -10 139.808 151.258   2
  -2   0 -10 77.3066 99.3310   3
   2   0  10 546.338 150.889   2
  -2   0 -11 13830.7 385.906   1
   2   0 -11 13670.0 383.047   2
  -2   0 -11 14774.6 315.299   3
  -2   0 -12 1072.03 194.837   1
   2   0 -12 665.831 192.336   2
  -2   0 -12 640.675 115.941   3
   2   0 -13 25804.2 566.685   2
  -2   0 -13 25441.8 450.662   3
  -2   0 -14 46971.8 629.695   3
   2   0 -14 47340.5 778.437   2
  -2   0 -15 43550.0 765.913   1
   2   0 -15 45566.7 792.765   2
  -2   0 -16 2820.71 270.199   1
   2   0 -16 2612.66 284.266   2
  -2   0 -17 894.220 235.618   1
   2   0 -17 1084.70 235.796   2
  -2   0 -18 13819.7 504.705   1
   2   0 -18 14722.8 526.506   2
  -2   0 -19 10126.7 460.389   1
   2   0 -19 9520.93 462.626   2
   2   0 -20 10863.2 496.431   2
  -2  -1 -19 2301.40 283.004   1
   2   1 -19 2054.35 294.894   2
   2   1 -18 1815.04 276.969   2
  -2  -1 -18 2612.92 287.984   1
  -2  -1 -17 8690.11 408.566   1
   2   1 -17 9898.96 440.114   2
  -2  -1 -16 7301.04 365.492   1
   2   1 -16 7560.32 387.824   2
  -2  -1 -15 7889.69 369.779   1
  -2  -1 -15 8302.19 294.224   3
  -2  -1 -14 4115.95 296.570   1
  -2  -1 -14 4366.85 217.321   3
   2   1 -14 4445.87 305.216   2
  -2  -1 -13 9174.20 358.734   1
   2   1 -13 9807.82 375.764   2
  -2  -1 -13 10361.7 290.291   3
  -2  -1 -12 12002.9 382.083   1
   2   1 -12 12793.7 397.974   2
  -2  -1 -12 12169.7 292.397   3
  -2  -1 -11 28369.7 534.040   1
   2   1 -11 28368.9 543.251   2
  -2  -1 -11 29884.1 414.871   3
  -2   1  10 60011.1 682.856   2
   2  -1  10 59904.1 726.762   2
   2   1 -10 59153.4 720.665   2
  -2  -1 -10 58781.0 720.802   1
  -2  -1 -10 60972.3 548.236   3
   2   1  -9 66029.6 733.370   2
  -2   1   9 65597.8 678.499   2
   2  -1   9 66838.7 721.621   2
  -2  -1  -9 66058.3 730.885   1
  -2  -1  -9 65923.7 528.353   3
  -2  -1  -8 56905.1 453.001   3
  -2   1   8 55284.3 590.034   2
  -2  -1  -8 55427.3 642.399   1
   2   1  -8 55128.3 638.668   2
   2  -1   8 55980.6 622.006   2
   2  -1   8 57026.1 551.279   3
  -2  -1  -7 47464.3 376.736   3
   2   1  -7 47239.2 557.032   2
  -2  -1  -7 47386.5 572.786   1
   2  -1   7 46542.8 542.749   2
   2  -1   7 48010.7 483.178   3
  -2  -1  -6 11219.1 168.625   3
   2   1  -6 10660.8 272.973   2
   2  -1   6 11707.7 237.170   3
   2  -1   6 11111.6 262.310   2
  -2   1   6 11444.4 248.284   2
  -2  -1  -6 11192.6 278.226   1
  -2  -1  -5 10788.1 263.668   1
   2  -1   5 10912.4 216.662   3
  -2   1   5 10961.5 225.034   2
   2  -1   5 10964.7 242.927   2
  -2  -1  -5 11040.1 149.658   3
   2   1  -5 10872.1 254.995   2
   2  -1   4 8085.47 183.418   3
  -2  -1  -4 7632.06 114.462   3
   2   1  -4 8155.04 216.453   2
  -2  -1  -4 8179.57 222.172   1
   2  -1   4 7859.50 195.424   1
  -2   1   4 8502.74 191.156   2
   2  -1   3 169086. 756.389   3
   2   1  -3 169367. 876.384   2
   2  -1   3 169553. 767.214   1
  -2  -1  -3 167291. 492.554   3
   2   1  -3 170747. 861.859   1
  -2  -1  -3 169240. 873.531   1
   2  -1   2 39780.5 369.241   3
  -2  -1  -2 40504.5 426.257   1
  -2  -1  -2 40410.7 259.403   3
   2  -1   2 41108.3 359.168   1
   2   1  -2 40353.1 411.077   1
  -2   1   1 21868.3 301.144   3
  -2  -1  -1 21955.4 306.245   1
   2  -1   1 23707.1 288.628   3
   2  -1   1 22128.5 247.770   1
  -2   1   1 22750.7 247.767   1
   2   1  -1 23460.2 312.292   1
  -2   1   0 29342.6 330.263   3
   2   1   0 28081.0 335.482   1
   2  -1   0 28375.6 322.748   3
   2  -1   0 28756.1 273.683   1
   2   1   0 29462.2 273.922   3
  -2  -1   0 27959.2 330.722   1
  -2   1   0 29285.5 272.977   1
   2  -1  -1 24013.1 252.536   1
  -2   1  -1 23444.5 257.498   1
  -2   1  -1 23773.6 291.987   3
   2  -1  -1 23836.0 308.531   3
   2   1   1 24890.7 224.884   3
   2   1   1 22933.4 309.463   1
  -2  -1   1 24493.5 321.471   1
   2   1   2 41740.6 417.869   1
   2   1   2 41875.2 256.532   3
  -2   1  -2 40889.0 380.214   3
   2  -1  -2 41936.5 429.131   3
  -2   1  -2 41795.4 358.772   1
   2  -1  -2 41658.8 340.351   1
   2  -1  -3 168213. 731.877   2
  -2   1  -3 169248. 764.410   3
   2  -1  -3 169506. 898.741   3
   2   1   3 170425. 869.279   1
  -2   1  -3 170682. 763.187   1
   2  -1  -4 7269.99 182.000   2
  -2   1  -4 7864.37 199.568   1
   2  -1  -4 7911.92 220.373   3
   2   1   4 7586.17 212.391   1
  -2   1  -4 7717.38 177.119   3
   2   1   4 7812.64 115.569   3
  -2   1  -5 9480.89 200.289   3
   2   1   5 9720.44 242.773   1
  -2  -1   5 9963.78 244.861   2
   2   1   5 10362.4 145.191   3
  -2   1  -5 9769.24 229.974   1
   2  -1  -5 10056.7 221.956   2
  -2   1  -6 11608.1 229.390   3
   2   1   6 11711.5 279.978   1
  -2  -1   6 12062.5 279.124   2
   2  -1  -6 12457.4 264.257   2
  -2   1  -7 47158.4 470.472   3
   2  -1  -7 46016.9 516.297   2
  -2  -1   7 46385.0 546.522   2
   2   1   7 47274.1 574.096   2
  -2   1  -7 45835.4 532.750   1
  -2   1  -8 54318.9 536.409   3
  -2  -1   8 54256.3 620.162   2
  -2   1  -8 54666.5 618.943   1
   2  -1  -8 55594.7 611.156   2
   2   1   8 55139.4 646.996   2
  -2   1  -9 64363.9 611.409   3
   2  -1  -9 65133.8 689.541   2
  -2  -1   9 65612.3 716.028   2
   2   1   9 62837.2 718.124   2
  -2   1  -9 63079.1 688.724   1
  -2  -1  10 59718.0 711.372   2
  -2   1 -10 60733.9 718.534   1
   2  -1 -10 61778.8 716.867   2
   2  -1 -11 29950.2 534.544   2
  -2   1 -11 29797.8 465.133   3
  -2   1 -11 28984.0 527.362   1
  -2   1 -12 12028.5 316.698   3
  -2   1 -12 11165.1 365.888   1
   2  -1 -12 11214.1 364.694   2
  -2   1 -13 9158.14 296.271   3
  -2   1 -13 9836.97 359.370   1
   2  -1 -13 9432.42 363.381   2
   2  -1 -14 5015.28 303.083   2
  -2   1 -14 4491.84 289.785   1
   2  -1 -15 9237.29 395.330   2
  -2   1 -15 8351.95 372.900   1
  -2   1 -16 7957.19 381.128   1
   2  -1 -16 7766.96 375.701   2
   2  -1 -17 10091.3 431.833   2
  -2   1 -17 9715.61 422.644   1
   2  -1 -18 1992.50 278.327   2
  -2   1 -18 1670.79 247.102   1
  -2   1 -19 1835.68 278.757   1
   2  -1 -19 1939.82 288.315   2
   2  -1 -20 2356.87 303.754   2
   2   2 -19 3039.52 333.767   2
  -2  -2 -19 2029.89 281.522   1
   2   2 -18 5544.11 377.499   2
  -2  -2 -18 4839.90 343.612   1
   2   2 -17 2488.81 299.998   2
  -2  -2 -17 2027.43 258.100   1
   2   2 -16 1981.56 268.543   2
  -2  -2 -16 2213.74 250.975   1
  -2  -2 -15 4938.14 310.022   1
   2   2 -15 4787.12 332.550   2
  -2  -2 -15 5035.44 233.860   3
   2   2 -14 8403.78 380.533   2
  -2  -2 -14 8565.47 367.271   1
   2   2 -13 23233.1 548.608   2
  -2  -2 -13 23839.5 546.138   1
  -2  -2 -12 110.213 173.267   1
  -2  -2 -12 557.136 110.948   3
   2   2 -12 63.5947 179.010   2
  -2   2  11 7917.22 284.890   2
   2   2 -11 7893.99 313.320   2
  -2  -2 -11 7794.00 313.546   1
  -2  -2 -11 8087.80 218.180   3
  -2   2  10 30452.9 488.354   2
   2  -2  10 31010.7 483.693   3
  -2  -2 -10 30051.3 538.674   1
   2  -2  10 30741.3 520.795   2
  -2  -2 -10 32236.1 375.439   3
   2   2 -10 30300.6 539.241   2
  -2   2   9 10483.5 283.899   2
   2   2  -9 11364.1 334.503   2
   2  -2   9 10871.3 291.448   3
  -2  -2  -9 10901.0 334.478   1
   2  -2   9 10695.2 314.692   2
  -2  -2  -9 11456.0 212.953   3
   2   2  -8 31079.0 500.494   2
  -2   2   8 30733.4 438.037   2
  -2  -2  -8 31795.2 308.599   3
   2  -2   8 30953.1 468.639   2
   2  -2   8 31648.8 449.409   3
  -2  -2  -7 183218. 623.243   3
  -2   2   7 178523. 960.892   2
   2   2  -7 185784. 1145.66   2
  -2  -2  -7 179849. 1128.93   1
   2  -2   7 181594. 1045.27   2
   2  -2   7 182848. 1009.15   3
  -2  -2  -6 746.614 121.580   1
  -2  -2  -6 578.444 45.2282   3
   2  -2   6 597.741 112.757   3
   2   2  -6 690.232 127.781   2
  -2   2   6 607.890 85.8940   2
   2  -2   6 883.613 113.975   2
   2   2  -5 74784.4 671.369   2
  -2   2   5 77904.7 554.162   2
   2  -2   5 75109.0 598.325   3
   2  -2   5 76324.4 592.954   2
  -2  -2  -5 76548.5 682.513   1
   2  -2   4 58583.5 515.329   3
  -2   2   4 60531.6 445.004   2
   2  -2   4 59629.3 479.841   2
   2   2  -4 58960.7 572.885   2
  -2  -2  -4 58919.8 571.685   1
   2   2  -4 58656.1 551.873   1
  -2  -2  -3 79317.7 645.812   1
  -2   2   3 78918.9 653.091   3
   2  -2   3 79960.1 509.854   2
   2   2  -3 79752.7 630.285   1
   2  -2   3 79511.2 585.256   3
  -2   2   3 79362.6 463.114   2
   2   2  -3 77596.3 644.618   2
   2  -2   2 35822.6 402.083   3
  -2   2   2 35249.6 421.388   3
  -2  -2  -2 35385.3 422.898   1
   2  -2   2 36138.1 305.163   1
   2   2  -1 71750.7 578.759   1
   2  -2   1 71559.4 558.623   3
  -2   2   1 71866.8 581.270   3
   2  -2   1 71397.5 383.118   1
   2   2   0 16409.5 281.334   1
   2  -2   0 16254.8 278.638   3
  -2   2   0 15999.6 272.972   3
  -2   2   0 15674.7 171.827   1
   2  -2   0 16324.0 174.763   1
   2  -2  -1 72145.8 363.160   1
  -2   2  -1 69511.0 554.523   3
   2  -2  -1 72348.1 575.591   3
  -2   2  -1 72785.9 395.444   1
   2  -2  -1 68277.9 359.346   2
   2   2   1 69385.3 572.597   1
  -2  -2   1 72072.1 591.546   1
   2  -2  -2 37322.2 431.282   3
  -2   2  -2 36106.3 399.952   3
  -2  -2   2 37991.1 439.609   1
   2  -2  -2 37055.1 283.122   2
   2   2   2 35865.0 422.648   1
   2  -2  -2 36705.1 277.117   1
  -2   2  -2 36780.0 307.685   1
   2   2   3 78095.7 622.911   1
   2  -2  -3 78244.8 453.819   2
   2  -2  -3 79815.4 656.073   3
  -2   2  -3 79798.0 499.770   1
   2  -2  -4 59520.2 440.204   2
   2  -2  -4 59790.6 592.709   3
  -2   2  -4 58646.7 519.943   3
  -2   2  -4 59394.1 476.412   1
   2   2   4 59067.8 567.448   1
  -2   2  -5 74958.1 603.780   3
   2  -2  -5 74938.5 682.683   3
  -2  -2   5 77659.4 680.538   2
   2  -2  -5 77437.0 548.606   2
  -2   2  -5 77027.2 582.076   1
   2   2   5 75079.6 663.146   1
   2   2   6 626.712 115.820   1
   2  -2  -6 729.153 110.584   2
  -2  -2   6 875.151 115.205   2
   2  -2  -6 541.069 113.818   3
  -2   2  -6 730.323 97.7774   3
  -2   2  -6 765.118 120.146   1
   2   2   7 184134. 1121.86   1
  -2   2  -7 183802. 1004.26   3
  -2   2  -7 184979. 1035.12   1
   2  -2  -7 183858. 1162.30   3
   2  -2  -7 185396. 991.693   2
  -2   2  -8 32568.3 478.332   1
  -2  -2   8 31553.2 490.995   2
  -2   2  -8 31225.5 443.370   3
   2  -2  -8 30922.5 510.535   3
   2   2   8 31748.1 511.268   2
   2  -2  -8 31824.9 454.112   2
  -2  -2   9 10085.9 300.985   2
  -2   2  -9 10369.6 306.094   1
   2   2   9 11083.2 334.322   2
   2  -2  -9 10614.4 301.632   2
  -2   2  -9 11129.1 287.157   3
  -2   2 -10 29129.0 461.989   3
  -2   2 -10 30798.6 514.088   1
   2  -2 -10 30680.7 507.922   2
  -2   2 -11 7818.03 272.078   3
  -2   2 -11 7314.54 299.099   1
   2  -2 -11 7789.34 302.455   2
  -2   2 -12 329.192 133.815   3
   2  -2 -12 556.345 181.766   2
  -2   2 -12 687.546 180.455   1
  -2   2 -13 23257.2 524.701   1
   2  -2 -13 23189.3 519.267   2
  -2   2 -14 9959.67 383.790   1
   2  -2 -14 8549.15 353.993   2
  -2   2 -15 5883.22 324.903   1
   2  -2 -15 5255.60 314.363   2
  -2   2 -16 2375.30 262.212   1
   2  -2 -16 2247.21 273.772   2
  -2   2 -17 1954.48 256.460   1
   2  -2 -17 2006.05 272.935   2
   2  -2 -18 5746.59 365.678   2
  -2   2 -18 5926.83 367.940   1
  -2   2 -19 1966.46 274.553   1
   2  -2 -19 3108.71 306.041   2
   2  -2 -20 675.697 251.074   2
  -2  -3 -19 10365.7 474.776   1
   2   3 -19 11835.1 519.578   2
  -2  -3 -18 8459.78 418.379   1
   2   3 -18 10822.8 491.886   2
  -2  -3 -17 12170.9 464.438   1
   2   3 -17 12251.4 489.764   2
  -2  -3 -16 37036.4 752.463   1
   2   3 -16 38499.2 787.593   2
   2   3 -15 248.910 219.597   2
  -2  -3 -15 221.209 121.903   3
  -2  -3 -15 460.812 197.430   1
   2   3 -14 626.479 215.555   2
  -2  -3 -14 348.198 193.413   1
  -2  -3 -14 835.092 131.787   3
   2   3 -13 45679.2 762.882   2
  -2  -3 -13 45939.7 524.925   3
   2   3 -12 61887.2 843.328   2
  -2  -3 -12 63037.2 847.831   1
  -2  -3 -12 62975.6 572.412   3
  -2   3  11 4220.05 219.900   2
   2  -3  11 4217.87 241.203   3
  -2  -3 -11 3977.00 253.204   1
  -2  -3 -11 4406.93 162.261   3
   2   3 -11 3962.78 254.582   2
   2   3 -10 6676.42 289.631   2
  -2   3  10 7125.78 245.343   2
  -2  -3 -10 6226.94 280.681   1
   2  -3  10 6074.17 258.279   2
   2  -3  10 6832.14 271.709   3
  -2  -3 -10 6109.49 167.240   3
   2   3  -9 62711.9 754.006   2
  -2  -3  -9 62136.1 747.556   1
  -2  -3  -9 64641.4 443.518   3
  -2   3   9 62911.8 646.470   2
   2  -3   9 61435.8 678.343   2
   2  -3   9 63716.4 703.051   3
  -2   3   8 24812.5 390.730   2
   2   3  -8 24612.0 461.483   2
  -2  -3  -8 23130.2 444.879   1
  -2  -3  -8 24271.9 243.195   3
   2  -3   8 23986.4 421.912   3
   2  -3   8 24247.8 416.091   2
  -2  -3  -8 24584.5 240.292   3
  -2  -3  -7 45226.4 267.254   3
  -2  -3  -7 50624.8 618.154   1
  -2   3   7 49055.3 501.457   2
   2   3  -7 49690.6 618.840   2
   2  -3   7 49073.1 573.799   3
   2  -3   7 49187.5 541.483   2
  -2  -3  -7 45634.1 273.028   3
   2  -3   6 991.924 138.549   3
  -2   3   6 705.913 87.4096   2
   2   3  -6 629.054 131.550   2
  -2  -3  -6 932.329 130.478   1
   2  -3   6 865.394 112.413   2
   2  -3   5 14028.6 306.895   3
  -2   3   5 13318.3 222.851   2
   2   3  -5 12011.5 295.432   2
   2   3  -5 12894.8 295.290   1
  -2  -3  -5 12817.5 303.870   1
   2  -3   5 13037.2 256.697   2
   2  -3   4 28401.2 406.809   3
  -2   3   4 28584.5 280.897   2
  -2   3   4 27953.9 426.772   3
  -2  -3  -4 28791.5 429.292   1
   2   3  -4 28116.4 412.083   1
   2  -3   4 28035.4 326.773   2
  -2   3   3 4539.13 105.748   2
  -2  -3  -3 4705.24 188.756   1
   2  -3   3 4461.16 180.092   3
   2   3  -3 4528.22 186.741   2
  -2   3   3 4271.27 178.876   3
   2  -3   3 4769.59 132.675   2
   2   3  -3 4370.08 171.339   1
  -2  -3  -2 67478.3 618.069   1
  -2   3   2 68188.1 621.430   3
   2  -3   2 69223.3 386.902   2
   2   3  -2 66597.0 608.818   1
   2  -3   1 23894.4 195.047   2
  -2   3   1 23905.7 363.592   3
  -2  -3  -1 23769.1 366.274   1
   2   3  -1 23523.1 359.709   1
   2   3   0 121992. 549.943   3
   2  -3   0 126330. 800.799   3
   2   3   0 124873. 805.590   1
  -2   3   0 121922. 799.813   3
  -2  -3   0 123435. 804.725   1
   2   3   1 23770.4 212.040   3
  -2   3  -1 24313.3 374.046   3
   2   3   1 23115.2 360.298   1
  -2   3  -1 23395.5 191.189   1
  -2  -3   1 23697.5 372.154   1
   2  -3  -1 23347.5 363.604   3
  -2   3  -2 70873.0 389.203   1
  -2   3  -2 68259.5 596.507   3
   2  -3  -2 71740.9 635.621   3
  -2  -3   2 70672.8 630.441   1
   2   3   2 69679.4 617.234   1
   2  -3  -2 67941.9 308.454   1
   2  -3  -2 66756.4 302.567   2
  -2   3  -3 4210.38 171.743   3
   2   3   3 4152.82 172.498   1
   2  -3  -3 4231.79 183.860   3
  -2   3  -3 4563.31 127.936   1
   2  -3  -3 4336.18 105.012   2
  -2   3  -4 27274.2 395.007   3
   2   3   4 28103.5 417.801   1
  -2   3  -4 28147.9 322.082   1
   2  -3  -4 28337.0 431.436   3
   2  -3  -4 28058.1 283.129   2
  -2   3  -5 13308.2 287.981   3
  -2   3  -5 13729.6 254.186   1
   2  -3  -5 13833.4 323.379   3
   2   3   5 13813.5 314.348   1
   2  -3  -5 14227.8 234.888   2
   2   3   6 750.402 127.032   1
  -2   3  -6 909.408 112.550   3
   2  -3  -6 868.443 135.757   3
  -2  -3   6 790.824 118.157   2
  -2   3  -6 1045.79 122.535   1
   2  -3  -6 980.203 110.165   2
  -2   3  -7 47942.5 560.976   3
  -2  -3   7 47782.0 609.067   2
   2   3   7 46286.9 593.815   1
   2  -3  -7 47913.4 501.834   2
  -2  -3   8 24680.6 462.758   2
   2   3   8 23730.6 446.488   1
   2  -3  -8 23341.9 455.422   3
  -2   3  -8 24474.2 428.289   2
  -2   3  -8 24404.6 422.079   3
  -2   3  -9 63324.0 694.656   3
   2  -3  -9 61887.3 744.244   3
  -2   3  -9 61644.4 698.257   2
   2  -3  -9 61690.0 651.975   2
  -2   3 -10 6064.44 246.266   3
   2  -3 -10 5908.74 276.084   3
  -2   3 -10 6541.55 279.999   2
   2  -3 -10 5912.67 250.286   2
   2  -3 -11 4586.75 252.859   3
   2  -3 -11 4671.02 245.382   2
   2  -3 -12 62420.6 825.796   3
  -2   3 -12 63950.5 826.683   2
   2  -3 -12 63338.7 775.118   2
   2  -3 -13 46777.1 746.163   3
  -2   3 -13 47211.1 744.231   2
   2  -3 -13 46457.2 706.026   2
   2  -3 -14 1128.21 198.600   3
  -2   3 -14 967.000 216.564   2
   2  -3 -14 780.661 200.837   2
   2  -3 -15 625.612 201.633   3
  -2   3 -15 653.019 221.714   2
   2  -3 -15 467.887 209.371   2
   2  -3 -16 37963.2 752.830   3
   2  -3 -16 38554.5 726.123   2
   2  -3 -17 10864.7 446.242   3
   2  -3 -17 10424.5 435.489   2
   2  -3 -18 9056.04 420.349   3
   2  -3 -18 8931.93 415.835   2
  -2   3 -18 8991.96 424.459   1
  -2   3 -19 10421.9 463.232   1
   2  -3 -19 11359.8 473.790   3
   2  -3 -19 11105.4 485.340   2
   2  -3 -20 796.084 211.586   3
   2  -3 -20 898.358 263.558   2
  -2  -4 -18 399.928 231.580   1
   2   4 -18 374.867 259.847   2
  -2  -4 -17 3222.54 301.060   1
   2   4 -17 3938.52 337.964   2
  -2  -4 -16 5593.73 345.455   1
  -2  -4 -16 6664.17 251.474   3
  -2  -4 -15 13409.4 467.152   1
  -2  -4 -15 14843.5 336.307   3
   2   4 -15 14390.3 496.155   2
  -2  -4 -14 3156.24 168.031   3
  -2  -4 -14 3094.07 271.636   1
  -2  -4 -14 3219.37 175.198   3
   2   4 -14 2706.81 289.776   2
  -2  -4 -13 5891.10 324.648   1
   2   4 -13 6329.83 341.390   2
  -2  -4 -13 5776.01 198.785   3
  -2  -4 -13 6112.30 206.943   3
  -2  -4 -12 24890.7 554.690   1
  -2  -4 -12 25677.0 359.722   3
   2  -4  12 25478.3 535.102   3
  -2  -4 -12 24798.8 354.448   3
  -2   4  11 30816.4 510.964   2
  -2  -4 -11 30873.2 364.989   3
   2   4 -11 32165.2 619.688   2
  -2  -4 -11 31179.9 592.719   1
  -2  -4 -11 31316.5 362.718   3
   2   4 -10 14580.8 414.397   2
  -2   4  10 14622.9 341.849   2
  -2  -4 -10 14934.4 405.009   1
   2  -4  10 15179.3 403.178   3
  -2  -4 -10 15178.8 239.985   3
  -2  -4 -10 15092.5 236.027   3
   2  -4  10 15662.5 372.568   2
  -2  -4  -9 27934.1 526.042   1
   2   4  -9 27307.0 528.421   2
   2  -4   9 26994.9 451.956   2
  -2  -4  -9 26851.1 278.321   3
   2  -4   9 26919.8 493.740   3
  -2   4   8 20314.3 350.426   2
  -2  -4  -8 19576.0 431.993   1
  -2  -4  -8 18804.0 199.765   3
   2   4  -8 18806.9 433.907   2
   2  -4   8 20862.7 424.290   3
   2   4  -8 18934.8 406.778   3
   2  -4   8 19732.0 368.785   2
   2   4  -7 21771.6 439.677   2
  -2   4   7 23155.9 340.714   2
   2  -4   7 22294.6 368.119   2
  -2  -4  -7 24062.6 456.098   1
   2   4  -7 22523.4 421.440   3
   2  -4   7 23108.9 430.826   3
   2  -4   6 36654.0 523.102   3
  -2   4   6 38991.9 400.469   2
   2   4  -6 37103.0 539.980   2
   2   4  -6 35717.1 507.776   1
  -2  -4  -6 38273.0 547.551   1
   2   4  -6 38420.3 520.313   3
   2  -4   6 37666.3 441.653   2
  -2   4   5 59005.6 435.466   2
   2   4  -5 55176.2 638.529   2
   2  -4   5 56909.3 625.917   3
   2   4  -5 55218.5 586.932   3
  -2   4   5 53457.5 634.432   3
  -2  -4  -5 55427.9 642.672   1
   2   4  -5 55801.1 622.039   1
   2  -4   5 57139.6 494.559   2
   2  -4   4 35547.6 355.682   2
   2   4  -4 35753.5 444.547   3
  -2   4   4 37504.8 297.585   2
   2   4  -4 36434.2 512.750   2
  -2  -4  -4 37093.3 515.422   1
   2  -4   4 36185.1 490.831   3
  -2   4   4 35604.2 504.789   3
   2   4  -4 36641.5 499.523   1
   2   4  -3 118983. 758.055   3
   2  -4   3 119966. 870.641   3
  -2   4   3 119672. 891.076   3
   2  -4   3 118285. 557.143   2
   2   4  -3 122105. 903.491   2
   2   4  -3 119541. 872.265   1
  -2  -4  -3 119315. 878.956   1
  -2  -4  -2 22569.9 387.563   1
  -2   4   2 22067.6 386.786   3
   2  -4   2 22285.8 205.938   2
   2   4  -2 21551.4 309.205   3
   2   4  -2 22404.6 378.036   1
   2  -4   2 21999.6 384.851   3
  -2  -4  -1 67746.1 649.938   1
   2   4  -1 68032.8 650.868   1
   2   4  -1 67238.9 497.524   3
  -2   4   1 67477.3 650.912   3
   2  -4   0 22227.7 394.083   3
   2   4   0 22071.9 267.843   3
   2   4   0 21952.3 370.498   1
  -2  -4   0 22093.2 377.660   1
   2  -4  -1 65407.9 634.238   3
  -2   4  -1 66982.2 642.171   3
   2   4   1 66062.4 637.276   1
  -2  -4   1 66449.3 646.229   1
   2   4   2 21193.4 198.842   3
   2  -4  -2 21545.7 385.223   3
  -2  -4   2 23035.4 395.911   1
   2   4   2 22386.3 379.338   1
  -2   4  -2 21547.9 201.613   1
  -2   4  -2 22296.4 375.943   3
  -2   4  -3 119598. 866.489   3
   2  -4  -3 121295. 896.625   3
  -2   4  -3 122641. 563.754   1
   2   4   3 118781. 868.216   1
   2   4   4 34222.2 482.669   1
  -2   4  -4 35278.4 482.426   3
   2  -4  -4 34329.3 497.977   3
   2  -4  -4 34916.2 288.192   2
  -2   4  -5 58651.8 629.842   3
   2  -4  -5 57819.7 659.017   3
  -2   4  -5 58906.1 516.981   2
   2  -4  -5 57891.8 433.166   2
  -2   4  -6 39035.7 532.438   3
   2  -4  -6 39411.2 568.160   3
  -2   4  -6 38865.8 459.193   2
   2  -4  -6 38180.2 396.464   2
   2   4   7 22469.3 433.259   1
   2  -4  -7 22886.5 450.804   3
  -2  -4   7 21653.2 430.706   2
  -2   4  -7 22285.4 384.192   2
   2  -4  -7 21765.0 336.486   2
  -2   4  -7 22502.7 421.925   3
  -2   4  -8 20091.1 408.022   3
   2  -4  -8 20842.1 443.608   3
   2  -4  -8 20364.6 353.522   2
  -2   4  -9 27719.7 488.251   3
   2  -4  -9 27505.1 521.898   3
   2  -4  -9 26988.9 433.653   2
   2  -4 -10 14260.8 396.206   3
  -2   4 -10 15219.8 396.480   2
   2  -4 -10 14714.4 351.448   2
   2  -4 -11 31785.3 595.670   3
  -2   4 -11 31331.2 564.989   2
   2  -4 -11 30541.9 516.524   2
   2  -4 -12 23559.2 529.539   3
  -2   4 -12 24951.8 536.871   2
   2  -4 -12 23728.9 483.419   2
   2  -4 -13 6199.44 312.253   3
  -2   4 -13 6072.39 311.552   2
   2  -4 -13 5494.41 291.919   2
   2  -4 -14 3538.74 261.979   3
   2  -4 -14 3948.31 277.870   2
   2  -4 -15 13317.0 446.512   3
  -2   4 -15 13513.3 472.187   2
  -2   4 -16 7523.26 388.777   2
   2  -4 -16 6853.14 349.167   2
   2  -4 -16 6970.68 346.871   3
   2  -4 -17 3799.07 284.425   3
  -2   4 -17 3482.57 316.207   2
   2  -4 -17 3980.57 312.029   2
   2  -4 -18 480.666 221.834   2
   2  -4 -18 276.093 183.220   3
   2  -4 -19 713.837 234.666   2
   2  -4 -19 692.989 197.452   3
   2  -4 -20 3933.81 314.592   3
  -2  -5 -18 5827.67 373.086   1
   2   5 -18 5753.38 397.667   2
  -2  -5 -17 8154.27 406.000   1
   2   5 -17 9322.82 458.617   2
  -2  -5 -16 2555.26 274.944   1
   2   5 -16 3182.21 311.787   2
   2   5 -15 22619.9 624.529   2
  -2  -5 -15 22485.8 595.257   1
  -2  -5 -14 9068.93 391.152   1
   2   5 -14 9733.08 417.526   2
  -2  -5 -14 8958.26 250.184   3
  -2  -5 -13 14543.2 458.765   1
  -2  -5 -13 14633.1 295.732   3
   2   5 -13 13758.1 465.542   2
  -2  -5 -12 20420.8 518.468   1
   2   5 -12 21286.9 545.517   2
  -2  -5 -12 22710.2 336.079   3
   2  -5  12 22336.1 530.587   3
  -2   5  11 16695.5 384.042   2
  -2  -5 -11 16443.4 456.687   1
  -2  -5 -11 17058.4 271.187   3
   2  -5  11 17216.1 456.073   3
   2   5 -10 11821.3 391.700   2
  -2  -5 -10 10876.9 201.870   3
  -2   5  10 11552.0 306.960   2
   2  -5  10 11767.1 378.830   3
  -2  -5 -10 11644.6 377.789   1
   2  -5   9 5458.57 223.989   2
   2   5  -9 6002.29 289.640   2
  -2  -5  -9 5310.47 132.359   3
   2  -5   9 4963.42 259.832   3
  -2   5   9 5652.25 209.148   2
  -2  -5  -9 4690.20 252.420   1
   2  -5   8 44207.3 549.246   2
   2  -5   8 43897.7 642.844   3
   2   5  -8 43306.3 651.183   2
  -2  -5  -8 43671.2 647.420   1
  -2  -5  -8 43619.0 317.089   3
   2  -5   7 19848.3 352.928   2
  -2   5   7 18762.7 305.113   2
   2   5  -7 16822.2 411.800   2
  -2  -5  -7 15966.9 170.555   3
   2  -5   7 17929.7 414.509   3
  -2  -5  -7 18470.7 422.983   1
   2   5  -7 18047.3 397.098   3
  -2   5   6 55579.8 465.364   2
   2   5  -6 54874.5 691.695   2
   2  -5   6 56360.0 534.947   2
  -2   5   6 57902.4 706.187   3
  -2  -5  -6 54401.4 689.658   1
   2   5  -6 54439.4 664.269   1
   2  -5   6 56298.4 678.124   3
   2   5  -6 56347.8 650.737   3
   2  -5   5 18106.5 395.096   3
   2   5  -5 18559.9 399.759   2
  -2  -5  -5 19604.8 406.428   1
  -2   5   5 18922.0 400.842   3
   2   5  -5 16853.9 369.058   1
   2  -5   5 18091.1 284.654   2
  -2   5   5 18937.4 241.875   2
   2   5  -5 17898.6 361.946   3
  -2  -5  -5 15874.1 157.778   3
  -2   5   4 2594.71 82.4349   2
   2   5  -4 2650.44 159.300   3
   2   5  -4 2253.09 171.164   2
   2  -5   4 2514.33 186.843   3
  -2   5   4 3105.44 182.155   3
   2  -5   4 2892.52 118.851   2
  -2  -5  -4 2589.82 76.8350   3
   2   5  -4 3365.62 181.845   1
  -2  -5  -4 2761.89 178.793   1
   2   5  -3 14009.9 337.965   2
   2   5  -3 13811.2 323.512   1
   2  -5   3 13866.7 197.529   2
  -2  -5  -3 14147.3 341.986   1
  -2   5   3 14256.6 341.828   3
   2   5  -3 14132.2 289.868   3
   2  -5   3 14446.4 339.828   3
  -2  -5  -3 13463.5 176.010   3
   2   5  -2 17318.6 361.751   1
  -2  -5  -2 15373.5 341.873   1
   2  -5   2 15437.7 351.270   3
   2  -5   2 15060.1 167.370   2
  -2   5   2 16704.9 359.271   3
  -2  -5  -2 16110.2 212.646   3
   2   5  -2 15879.7 292.456   3
   2   5  -1 13486.0 252.734   3
   2   5  -1 13751.8 319.713   1
  -2   5   1 13834.4 328.536   3
   2  -5   1 13873.7 332.524   3
  -2  -5  -1 13946.5 323.450   1
   2   5   0 13034.5 233.227   3
   2  -5   0 12664.1 317.705   3
   2   5   0 12466.0 301.958   1
  -2  -5   0 12890.9 314.650   1
  -2   5   0 13030.6 319.536   3
   2  -5  -1 12946.4 326.242   3
  -2   5  -1 12501.8 309.620   3
   2   5   1 13429.0 316.231   1
  -2  -5   1 13024.3 317.666   1
   2   5   1 13378.5 216.203   3
   2   5   2 15885.9 213.533   3
   2  -5  -2 15263.8 348.383   3
  -2   5  -2 15709.4 345.586   3
  -2  -5   2 15794.6 353.201   1
   2   5   2 16257.6 349.187   1
  -2   5  -3 13878.4 329.610   3
   2   5   3 13698.3 178.875   3
  -2   5  -3 13617.7 202.689   2
   2   5   3 14209.7 327.766   1
  -2   5  -4 2514.21 170.378   3
   2  -5  -4 2792.14 187.923   3
   2   5   4 2306.64 73.7418   3
   2   5   4 2711.43 163.825   1
   2  -5  -4 2614.27 86.1457   1
  -2   5  -4 2732.58 128.076   2
  -2   5  -5 19509.3 400.787   3
   2  -5  -5 19112.8 242.242   1
   2  -5  -5 20173.4 422.791   3
   2   5   5 20071.6 405.713   1
  -2   5  -5 19172.0 304.313   2
  -2   5  -6 56249.2 678.584   3
   2  -5  -6 56728.2 698.616   3
  -2   5  -6 57961.2 561.031   2
   2   5   6 55808.3 674.310   1
   2  -5  -6 57468.1 466.076   1
  -2   5  -7 18732.1 410.690   3
   2  -5  -7 18815.5 425.401   3
   2  -5  -7 18730.0 304.788   1
  -2   5  -7 19132.6 361.030   2
   2  -5  -8 43675.5 647.715   3
  -2   5  -8 43664.8 562.324   2
   2  -5  -9 6322.45 284.383   3
  -2   5  -9 5588.50 252.215   2
   2  -5 -10 10973.3 366.527   3
   2  -5 -10 10794.7 308.730   2
  -2   5 -10 10115.7 337.213   2
   2  -5 -11 19105.4 485.246   3
  -2   5 -11 17926.2 447.368   2
   2  -5 -12 22009.1 521.541   3
   2  -5 -12 23376.3 482.412   2
  -2   5 -12 22531.5 507.976   2
   2  -5 -13 15310.8 419.749   2
  -2   5 -13 14734.4 451.688   2
   2  -5 -14 8391.66 362.715   3
  -2   5 -14 10453.9 402.731   2
   2  -5 -15 21641.2 563.190   3
  -2   5 -15 22724.1 586.597   2
   2  -5 -16 2734.27 258.250   3
  -2   5 -16 2854.49 288.747   2
   2  -5 -16 2894.05 261.474   1
   2  -5 -17 10055.7 423.340   3
   2  -5 -17 9811.46 403.362   1
  -2   5 -17 9007.76 429.915   2
   2  -5 -18 5608.55 342.228   3
  -2   5 -18 5529.67 373.981   2
   2  -5 -19 8278.70 405.556   1
   2  -5 -19 8994.87 421.973   3
   2  -5 -20 2157.16 274.891   1
   2   6 -17 4342.30 347.875   2
  -2  -6 -17 4252.66 331.216   1
   2   6 -16 2591.82 298.081   2
  -2  -6 -16 3017.68 281.822   1
   2   6 -15 468.869 229.932   2
  -2  -6 -15 496.831 192.251   1
  -2  -6 -14 17038.6 512.202   1
   2   6 -14 16341.4 524.293   2
  -2  -6 -13 5269.92 187.397   3
  -2  -6 -13 5661.96 320.444   1
   2   6 -13 4891.01 325.635   2
   2   6 -12 2773.01 284.298   2
  -2  -6 -12 3142.97 145.890   3
  -2  -6 -12 2789.93 242.470   1
   2  -6  12 2909.22 264.492   3
  -2  -6 -11 18673.8 284.771   3
   2   6 -11 18559.4 504.231   2
  -2   6  11 19034.6 410.228   2
   2  -6  11 19673.8 523.774   3
   2  -6  10 5785.14 248.133   2
  -2  -6 -10 5543.29 154.003   3
  -2   6  10 5596.44 226.545   2
  -2  -6 -10 6146.65 306.416   1
   2  -6  10 5997.09 303.606   3
   2  -6   9 16168.7 364.617   2
  -2  -6  -9 16181.5 232.305   3
  -2  -6  -9 18511.9 459.177   1
   2  -6   9 16193.0 446.343   3
   2   6  -9 17745.1 468.222   2
  -2   6   9 17848.8 350.613   2
   2  -6   8 4344.87 196.641   2
  -2  -6  -8 3880.64 118.737   3
   2   6  -8 3539.76 239.655   2
  -2  -6  -8 3561.00 238.937   1
   2  -6   8 3885.95 251.057   3
  -2   6   8 4502.36 176.100   2
  -2  -6  -7 1139.53 76.1568   3
   2   6  -7 1322.78 183.493   2
  -2  -6  -7 1063.87 170.524   1
   2  -6   7 1056.07 121.885   2
  -2   6   7 995.091 103.822   2
  -2   6   6 9224.95 197.904   2
   2  -6   6 8924.04 315.669   3
  -2  -6  -6 8740.27 155.898   3
   2   6  -6 8429.83 308.637   2
   2  -6   6 8931.65 229.833   2
  -2  -6  -6 8986.09 317.400   1
   2   6  -6 9538.25 301.212   3
  -2   6   5 9489.38 172.330   2
   2  -6   5 8840.13 311.092   3
   2  -6   5 8539.93 206.808   2
   2   6  -5 8965.72 300.557   2
  -2  -6  -5 8920.55 303.771   1
   2   6  -5 8959.91 280.056   3
  -2  -6  -5 9125.19 160.438   3
  -2  -6  -4 16686.4 224.138   3
   2  -6   4 15955.0 249.498   2
   2  -6   4 16554.7 397.813   3
   2   6  -4 15874.0 384.538   2
   2   6  -4 16038.6 347.511   3
  -2   6   4 15602.1 381.438   3
  -2  -6  -4 15459.8 378.836   1
  -2   6   4 14264.5 167.065   2
   2   6  -4 15136.9 364.658   1
   2   6  -3 56044.4 591.446   3
   2  -6   3 54230.9 678.979   3
   2   6  -3 53535.2 654.872   1
   2  -6   3 55806.1 400.145   2
  -2   6   3 56318.7 695.016   3
   2   6  -3 56061.8 685.868   2
  -2  -6  -3 55914.6 427.214   3
  -2  -6  -2 94938.8 873.020   1
   2   6  -2 96190.4 739.927   3
   2  -6   2 94607.4 883.746   3
  -2   6   2 97262.7 898.197   3
   2   6  -2 95921.7 861.184   1
   2   6  -1 11006.8 252.349   3
  -2  -6  -1 11502.0 233.301   3
   2   6  -1 11931.0 319.474   1
  -2   6   1 11359.5 324.196   3
   2  -6   1 10299.7 316.433   3
  -2  -6  -1 10745.0 311.905   1
   2  -6   0 26480.5 482.763   3
  -2   6   0 26578.5 476.884   3
   2   6   0 27363.9 467.232   1
   2   6   0 27795.6 364.607   3
  -2  -6   0 27210.5 360.860   3
  -2  -6   0 27368.5 467.333   1
   2   6   1 10933.7 222.820   3
  -2   6  -1 10854.8 312.656   3
   2   6   1 10594.7 302.512   1
  -2  -6   1 10166.2 308.803   1
   2   6   2 100298. 608.147   3
   2  -6  -2 97437.1 902.835   3
  -2   6  -2 94681.0 874.611   3
  -2  -6   2 97481.2 894.323   1
  -2   6  -2 90552.0 414.130   2
   2   6   2 94745.8 861.805   1
  -2   6  -2 93190.2 419.663   1
   2  -6  -3 54485.1 686.501   3
   2   6   3 54796.0 424.365   3
  -2   6  -3 55382.0 397.497   2
   2   6   3 55896.5 666.472   1
   2   6   4 14304.6 351.482   1
  -2   6  -4 14399.0 365.824   3
   2  -6  -4 14791.2 375.742   3
   2   6   4 15594.6 220.444   3
   2  -6  -4 14548.4 170.513   1
  -2   6  -4 15448.8 252.117   2
   2  -6  -5 9341.94 168.855   1
   2   6   5 9497.46 302.649   1
   2  -6  -5 9152.23 314.859   3
   2   6   5 8408.87 157.195   3
  -2   6  -5 9032.76 224.586   2
   2  -6  -6 8758.66 195.022   1
   2  -6  -6 8650.50 312.461   3
  -2   6  -6 8814.94 244.898   2
   2  -6  -7 685.924 169.002   3
  -2   6  -7 1009.72 146.081   2
   2  -6  -7 960.561 107.988   1
   2  -6  -8 4229.36 176.240   1
   2  -6  -8 4415.20 258.161   3
  -2   6  -8 4733.29 224.705   2
   2  -6  -9 16815.4 334.618   1
   2  -6  -9 16756.1 445.494   3
  -2   6  -9 17910.7 400.279   2
   2  -6 -10 6066.44 237.951   1
  -2   6 -10 5690.70 274.225   2
   2  -6 -11 19386.8 489.177   3
   2  -6 -11 19853.5 410.579   1
  -2   6 -11 19595.2 461.366   2
   2  -6 -12 2855.31 241.012   3
   2  -6 -12 2928.55 203.238   1
  -2   6 -12 3061.66 245.845   2
   2  -6 -13 6577.02 334.597   3
  -2   6 -13 6709.61 330.539   2
   2  -6 -13 5920.08 269.185   1
   2  -6 -14 15132.2 480.060   3
   2  -6 -14 15046.2 415.971   1
  -2   6 -15 356.432 220.880   2
   2  -6 -15 219.593 169.159   3
   2  -6 -15 505.284 174.364   1
   2  -6 -16 2288.18 245.289   3
  -2   6 -16 2178.46 271.074   2
   2  -6 -16 2207.60 228.019   1
   2  -6 -17 4621.48 321.548   3
   2  -6 -17 4384.86 294.753   1
   2  -6 -18 3340.48 293.519   3
   2  -6 -18 4010.49 302.835   1
  -2   6 -18 4428.35 354.214   2
   2  -6 -19 5196.96 339.007   3
  -2   6 -19 4882.19 380.201   2
   2  -6 -20 1633.60 250.105   1
  -2  -7 -17 4210.67 331.976   1
   2   7 -16 1324.10 272.493   2
  -2  -7 -16 912.125 221.199   1
  -2  -7 -15 1597.73 237.247   1
   2   7 -15 1144.39 255.961   2
   2   7 -14 4671.61 327.162   2
  -2  -7 -14 4625.38 309.750   1
   2  -7  14 4614.84 312.444   3
  -2  -7 -13 34826.2 716.338   1
   2  -7  13 34816.4 719.907   3
   2   7 -13 35272.9 738.828   2
  -2  -7 -12 1495.47 115.141   3
   2  -7  12 1362.94 227.723   3
  -2  -7 -12 1375.03 220.528   1
   2   7 -11 6076.80 327.188   2
  -2  -7 -11 6310.74 185.412   3
  -2   7  11 7052.73 265.905   2
  -2  -7 -11 7276.63 340.081   1
   2  -7  11 6690.81 342.953   3
   2   7 -10 3956.24 285.218   2
  -2  -7 -10 3983.19 147.950   3
   2  -7  10 4236.20 295.698   3
  -2   7  10 4003.71 200.921   2
   2   7  -9 27165.1 586.721   2
   2  -7   9 27271.8 474.768   2
   2  -7   9 27183.0 587.096   3
  -2  -7  -9 28917.8 331.568   3
  -2  -7  -9 27434.9 574.144   1
  -2   7   9 28559.9 437.848   2
   2   7  -8 6379.33 306.625   2
   2  -7   8 6422.70 317.123   3
  -2  -7  -8 5880.87 295.773   1
   2  -7   8 6494.86 233.651   2
  -2  -7  -8 5911.28 158.740   3
  -2   7   8 5779.80 199.180   2
   2  -7   7 5302.78 202.385   2
   2   7  -7 4562.10 265.698   2
  -2  -7  -7 5015.34 276.875   1
  -2   7   7 5030.16 170.781   2
  -2  -7  -7 4913.64 148.557   3
   2  -7   7 5413.05 297.256   3
   2  -7   6 25600.1 537.390   3
  -2  -7  -6 26659.6 308.443   3
   2   7  -6 26130.5 527.131   2
  -2  -7  -6 25875.2 518.189   1
   2  -7   6 25907.0 384.481   2
  -2   7   6 26559.6 319.502   2
   2   7  -5 97051.7 894.093   3
   2  -7   5 100822. 1040.43   3
   2   7  -5 94625.6 958.895   2
   2  -7   5 97846.0 686.246   2
  -2   7   5 96960.9 520.604   2
  -2  -7  -5 100460. 598.111   3
  -2  -7  -5 98464.6 962.116   1
  -2   7   4 2773.92 80.7240   2
   2   7  -4 2683.90 187.499   3
   2  -7   4 3387.14 241.949   3
  -2  -7  -4 3231.27 219.626   1
   2   7  -4 3272.12 217.830   2
   2  -7   4 3026.16 129.572   2
  -2  -7  -4 3266.56 139.054   3
   2   7  -3 22192.7 410.652   3
   2  -7   3 21898.7 479.457   3
  -2  -7  -3 21520.0 456.957   1
  -2  -7  -3 21629.2 311.725   3
   2   7  -3 22190.6 464.353   2
   2   7  -2 8687.70 264.028   3
   2  -7   2 8577.05 318.517   3
   2   7  -2 8822.28 306.992   2
  -2  -7  -2 8540.54 294.478   1
  -2  -7  -2 9210.18 223.824   3
   2   7  -1 74400.7 675.637   3
   2  -7   1 71615.7 822.146   3
   2   7  -1 73284.0 794.291   1
  -2  -7  -1 72366.0 790.939   1
  -2  -7  -1 71563.2 610.092   3
   2   7   0 1764.12 135.587   3
   2   7   0 1861.19 170.902   1
  -2  -7   0 1667.56 184.615   1
  -2  -7   0 1935.27 143.411   3
   2  -7   0 1722.05 200.243   3
   2  -7  -1 71812.6 817.454   3
  -2  -7   1 71588.6 666.371   3
   2   7   1 73834.4 802.232   1
   2   7   1 73178.0 617.148   3
   2  -7  -2 9628.97 325.889   3
   2   7   2 9831.42 237.624   3
   2   7   2 8737.71 292.438   1
  -2   7  -2 8445.26 142.143   2
  -2   7  -2 8801.31 139.651   1
   2  -7  -3 21615.1 475.831   3
   2   7   3 22633.3 319.563   3
  -2   7  -3 22242.5 259.924   1
  -2   7  -3 22507.2 267.695   2
   2  -7  -4 2900.86 81.1777   1
   2  -7  -4 2912.28 213.456   3
   2   7   4 3852.07 142.162   3
  -2   7  -4 3706.82 146.718   2
   2   7   5 99159.3 613.950   3
   2  -7  -5 98202.9 523.121   1
   2  -7  -5 98051.5 986.157   3
  -2   7  -5 99428.4 690.855   2
   2   7   6 27016.9 319.409   3
   2  -7  -6 26909.6 537.987   3
  -2   7  -6 25978.8 395.778   2
   2  -7  -6 26611.9 319.366   1
   2  -7  -7 5352.15 172.878   1
   2  -7  -7 4658.77 272.022   3
  -2   7  -7 4972.26 216.954   2
   2  -7  -8 6625.04 214.822   1
   2  -7  -8 6296.33 303.102   3
  -2   7  -8 6986.30 268.859   2
   2  -7  -9 29802.4 444.257   1
  -2   7  -9 29507.8 514.026   2
   2  -7 -10 4529.66 290.444   3
   2  -7 -10 4099.28 209.369   1
  -2   7 -10 4174.60 254.323   2
  -2   7 -11 7410.54 318.722   2
   2  -7 -11 7490.04 272.148   1
   2  -7 -12 1847.61 236.321   3
  -2   7 -12 1793.80 225.546   2
   2  -7 -12 2253.99 191.955   1
   2  -7 -13 34798.2 696.215   3
  -2   7 -13 33567.1 649.862   2
   2  -7 -13 35484.0 596.753   1
   2  -7 -14 5061.53 273.149   1
   2  -7 -14 4586.94 303.653   3
   2  -7 -15 1209.25 212.377   3
   2  -7 -15 1384.23 185.443   1
  -2   7 -15 1667.36 253.470   2
   2  -7 -16 788.391 189.741   1
   2  -7 -16 996.440 213.066   3
  -2   7 -16 1066.98 229.047   2
   2  -7 -17 2917.60 253.618   1
   2  -7 -17 3873.15 297.607   3
  -2   7 -17 3920.03 321.340   2
   2  -7 -18 306.074 197.781   1
   2  -7 -18 418.056 205.292   3
   2  -7 -19 4626.64 315.311   1
  -2  -8 -16 1592.50 246.103   1
   2   8 -16 1972.71 312.165   2
  -2  -8 -15 1788.41 238.364   1
   2   8 -15 2407.83 281.695   2
   2  -8  14 2665.39 277.591   3
  -2  -8 -14 2989.92 280.895   1
   2   8 -14 2338.77 269.220   2
   2   8 -13 323.878 202.371   2
  -2  -8 -13 668.984 196.503   1
   2  -8  13 796.000 234.391   3
   2   8 -12 2469.62 259.277   2
  -2  -8 -12 2202.65 244.397   1
   2  -8  12 2353.63 262.321   3
  -2  -8 -11 7664.46 357.160   1
   2  -8  11 6789.21 359.723   3
   2   8 -11 7665.43 363.519   2
   2   8 -10 32853.7 673.975   2
   2  -8  10 32601.0 678.791   3
  -2  -8 -10 33572.5 398.331   3
  -2  -8 -10 35642.6 687.713   1
  -2   8  10 35538.9 517.801   2
  -2  -8  -9 7627.67 197.959   3
   2   8  -9 7854.65 362.423   2
   2  -8   9 6799.38 256.830   2
  -2  -8  -9 7244.94 330.694   1
  -2   8   9 7571.15 241.421   2
   2  -8   9 6908.90 348.889   3
   2  -8   8 49046.3 611.776   2
  -2  -8  -8 49835.3 770.848   1
  -2  -8  -8 49589.3 464.857   3
   2  -8   8 49336.8 795.544   3
  -2  -8  -7 9145.04 219.616   3
   2   8  -7 8507.43 348.065   2
   2  -8   7 8156.60 362.378   3
  -2  -8  -7 9284.88 345.196   1
   2  -8   7 8639.54 258.727   2
  -2   8   7 9377.84 220.889   2
  -2  -8  -6 15913.8 276.823   3
  -2   8   6 16226.9 253.818   2
  -2  -8  -6 16588.8 436.394   1
   2   8  -6 16052.2 444.139   2
   2  -8   6 16698.1 325.786   2
   2  -8   6 17147.5 474.933   3
   2  -8   5 8968.32 360.845   3
  -2  -8  -5 8677.82 326.735   1
   2   8  -5 9030.07 339.646   2
  -2  -8  -5 9220.10 223.906   3
   2  -8   5 9159.54 232.274   2
  -2   8   5 8822.84 165.008   2
  -2  -8  -4 8822.28 321.403   1
   2   8  -4 9484.90 351.465   2
  -2  -8  -4 9444.31 237.014   3
   2  -8   3 921.012 200.614   3
   2   8  -3 1023.40 154.574   3
   2   8  -3 687.745 164.763   2
  -2  -8  -3 865.417 118.169   3
  -2  -8  -3 759.579 151.284   1
   2  -8   2 14586.0 419.095   3
   2   8  -2 13677.2 339.478   3
   2   8  -2 13272.7 376.681   2
  -2  -8  -2 12406.1 369.739   1
  -2  -8  -2 13670.3 293.157   3
   2   8  -1 3948.31 189.377   3
  -2  -8  -1 3546.94 181.760   3
   2  -8   1 3906.86 253.533   3
  -2  -8  -1 3576.07 214.974   1
   2   8   0 19966.9 376.813   3
  -2  -8   0 21236.6 387.520   3
   2  -8   0 20042.8 471.742   3
  -2  -8   0 21002.7 461.336   1
   2  -8  -1 3186.56 240.446   3
   2   8   1 3408.39 173.157   3
  -2  -8   1 3477.37 194.188   3
  -2  -8   1 3459.04 218.932   1
  -2   8  -1 2400.77 64.8382   2
  -2   8  -1 2504.52 63.3660   1
   2   8   2 13453.5 289.284   3
   2  -8  -2 13612.3 398.740   3
  -2   8  -2 12113.0 169.356   1
  -2  -8   2 13076.6 334.244   3
  -2   8  -2 12446.9 181.419   2
   2  -8  -3 1240.50 196.097   3
  -2   8  -3 1250.60 82.8356   1
  -2   8  -3 1100.37 94.7334   2
   2   8   4 9128.20 229.626   3
  -2   8  -4 9187.95 202.142   1
  -2   8  -4 9610.44 217.652   2
   2  -8  -5 8626.49 162.408   1
   2  -8  -5 9259.64 351.450   3
   2   8   5 9569.76 228.398   3
  -2   8  -5 9622.98 243.223   2
   2  -8  -6 16393.8 455.187   3
   2  -8  -6 16320.0 255.213   1
   2   8   6 16566.5 288.195   3
  -2   8  -6 15975.1 326.914   2
   2  -8  -7 10231.5 229.055   1
  -2   8  -7 9900.98 290.687   2
   2  -8  -7 9747.95 369.896   3
   2  -8  -8 49972.5 772.606   3
  -2   8  -8 49074.1 622.793   2
   2  -8  -8 50054.6 528.091   1
   2  -8  -9 6905.73 229.260   1
  -2   8  -9 7461.49 291.526   2
   2  -8 -10 34942.9 506.667   1
   2  -8 -10 34011.3 681.942   3
  -2   8 -10 34138.2 592.219   2
   2  -8 -11 7154.05 267.101   1
   2  -8 -11 7676.05 356.712   3
  -2   8 -11 6890.36 314.261   2
   2  -8 -12 2267.58 253.819   3
   2  -8 -12 1997.15 184.305   1
  -2   8 -12 1718.56 214.498   2
   2  -8 -13 985.235 207.815   3
   2  -8 -13 639.297 159.763   1
  -2   8 -13 867.594 201.247   2
   2  -8 -14 2107.74 255.355   3
   2  -8 -14 1995.04 202.188   1
  -2   8 -14 2679.65 265.015   2
   2  -8 -15 1377.61 227.750   3
   2  -8 -15 1609.51 205.251   1
   2  -8 -16 1836.78 246.255   3
  -2   8 -16 1636.86 243.773   2
   2  -8 -17 3261.43 286.268   3
  -2   8 -17 2945.79 299.832   2
   2  -8 -18 773.325 219.263   3
  -2   8 -18 905.149 270.646   2
   2   9 -15 3491.45 331.225   2
  -2  -9 -15 3980.56 321.516   1
  -2  -9 -14 2158.55 260.173   1
   2  -9  14 2073.70 285.554   3
   2   9 -14 2582.82 281.132   2
   2   9 -13 3654.64 311.992   2
  -2  -9 -13 3681.75 299.437   1
   2  -9  13 3849.95 321.399   3
   2   9 -12 3686.75 293.626   2
  -2  -9 -12 3129.07 278.328   1
   2  -9  12 2892.82 291.805   3
   2   9 -11 2228.83 247.661   2
   2  -9  11 2762.10 279.048   3
  -2  -9 -10 4760.85 300.171   1
   2  -9  10 5542.66 342.672   3
   2   9  -9 1554.78 227.846   2
  -2  -9  -9 1065.09 203.233   1
   2  -9   9 1585.10 249.718   3
  -2  -9  -8 16557.3 306.500   3
   2  -9   8 16151.5 369.998   2
  -2  -9  -8 16089.3 463.551   1
   2  -9   8 16670.0 511.931   3
  -2  -9  -7 8167.20 347.807   1
   2   9  -7 7383.75 343.309   2
   2  -9   7 7856.53 373.346   3
   2  -9   7 7255.35 245.688   2
  -2  -9  -7 7057.58 215.965   3
  -2  -9  -6 20017.6 342.074   3
   2  -9   6 18816.7 528.009   3
  -2  -9  -6 19801.2 495.559   1
   2   9  -6 19411.6 502.896   2
  -2   9   6 19363.5 281.210   2
   2  -9   5 10403.7 407.450   3
  -2  -9  -5 9510.11 354.470   1
   2   9  -5 10531.4 371.282   2
  -2  -9  -5 9799.30 255.461   3
   2  -9   4 5122.82 310.543   3
   2   9  -4 5291.34 284.217   2
  -2   9   4 4097.50 96.7321   2
  -2   9   4 4279.11 101.106   2
  -2  -9  -4 5586.69 278.141   1
  -2  -9  -4 5464.42 211.505   3
   2  -9   3 31782.9 642.620   3
   2   9  -3 31223.8 600.233   2
  -2  -9  -3 29947.7 570.290   1
  -2  -9  -3 30547.8 452.372   3
   2  -9   2 1856.35 247.638   3
   2   9  -2 1594.03 165.517   3
   2   9  -2 1346.52 199.769   2
  -2  -9  -2 1104.84 182.306   1
  -2  -9  -2 1677.96 159.337   3
  -2  -9  -1 25347.0 438.686   3
   2  -9   1 24551.8 561.575   3
   2   9  -1 26316.9 475.771   3
  -2  -9  -1 24512.3 521.631   1
   2   9   0 292.728 126.257   3
  -2  -9   0 785.716 151.451   3
  -2  -9   0 447.452 180.760   1
   2  -9  -1 24529.6 548.987   3
  -2   9  -1 20228.5 190.316   1
   2   9   1 25373.6 442.224   3
  -2   9  -1 20152.7 196.631   2
  -2  -9   1 25041.3 464.634   3
   2  -9  -2 1548.96 228.396   3
  -2   9  -2 1509.84 81.0014   1
  -2   9  -2 1357.49 88.8717   2
   2   9   2 1320.22 137.753   3
  -2  -9   2 1537.04 184.172   3
  -2   9  -3 31949.4 339.900   1
   2   9   3 32069.7 469.180   3
  -2   9  -3 31291.1 348.245   2
   2  -9  -4 5660.51 307.833   3
   2   9   4 6117.36 220.287   3
  -2   9  -4 6074.01 177.251   1
   2  -9  -5 9263.82 376.574   3
   2   9   5 9370.88 256.717   3
  -2   9  -5 9228.26 234.136   1
  -2   9  -5 9814.28 253.351   2
   2  -9  -5 8993.41 168.711   1
   2  -9  -6 20711.6 529.843   3
   2   9   6 20349.7 357.770   3
  -2   9  -6 20380.3 358.982   1
  -2   9  -6 20917.4 379.411   2
   2  -9  -6 20309.9 280.803   1
   2  -9  -7 6724.41 190.671   1
   2  -9  -7 6476.92 324.083   3
  -2   9  -7 6788.76 253.684   2
   2  -9  -8 16637.5 485.717   3
   2  -9  -8 17656.2 321.226   1
  -2   9  -8 16658.7 386.844   2
   2  -9  -9 1332.58 132.225   1
  -2   9  -9 1454.18 184.535   2
   2  -9 -10 5940.70 325.808   3
  -2   9 -10 5323.23 272.131   2
   2  -9 -10 5487.88 226.496   1
  -2   9 -11 1749.83 200.678   2
   2  -9 -11 1868.40 236.599   3
   2  -9 -12 3692.58 286.072   3
  -2   9 -12 3854.10 265.512   2
   2  -9 -13 3460.17 304.146   3
  -2   9 -13 3435.81 272.921   2
  -2   9 -14 2829.51 258.464   2
   2  -9 -14 1983.04 253.557   3
   2  -9 -15 3569.99 295.948   3
  -2   9 -15 4103.60 307.112   2
   2  -9 -16 8273.92 406.842   3
  -2   9 -16 7774.53 403.107   2
   2  -9 -17 1823.59 256.680   3
  -2   9 -17 2592.25 274.753   2
  -2 -10 -14 1330.41 239.409   1
   2  10 -14 874.014 246.112   2
   2  10 -13 507.568 234.904   2
  -2 -10 -13 447.050 205.300   1
   2  10 -12 1909.58 256.833   2
  -2 -10 -12 1682.92 248.588   1
   2 -10  12 1182.41 260.437   3
  -2 -10 -11 6249.10 350.177   1
   2  10 -11 6847.84 367.146   2
   2 -10  11 5797.06 367.634   3
   2  10 -10 1021.12 213.198   2
  -2 -10 -10 345.103 180.306   1
   2 -10  10 779.783 234.694   3
   2  10  -9 7958.31 384.060   2
  -2 -10  -9 7870.12 361.697   1
   2 -10   9 8197.50 408.459   3
  -2 -10  -8 15988.7 482.899   1
   2  10  -8 16038.5 491.652   2
  -2 -10  -7 11082.0 284.168   3
  -2 -10  -7 11299.4 406.626   1
   2  10  -7 12456.6 431.771   2
   2 -10   7 11227.3 444.447   3
   2 -10   6 1796.97 248.095   3
  -2 -10  -6 2598.13 233.503   1
   2  10  -6 1980.55 219.869   2
  -2 -10  -6 2253.45 160.526   3
  -2 -10  -5 1130.73 143.501   3
   2  10  -5 1019.92 191.165   2
  -2 -10  -5 1049.69 186.783   1
   2 -10   4 3471.54 303.172   3
   2  10  -4 3169.37 249.164   2
  -2 -10  -4 3568.16 251.895   1
  -2 -10  -4 3680.40 206.349   3
   2 -10   3 21219.2 557.242   3
   2  10  -3 20870.2 522.806   2
  -2 -10  -3 21772.7 422.254   3
   2 -10   2 32084.9 668.599   3
   2  10  -2 31982.3 632.098   2
  -2 -10  -2 33602.7 639.608   1
  -2 -10  -2 32369.5 521.302   3
   2 -10   1 70204.4 956.574   3
  -2 -10  -1 70759.7 770.938   3
  -2 -10  -1 68913.8 894.390   1
  -2 -10   0 7176.95 332.687   1
   2 -10   0 7321.55 374.343   3
  -2 -10   0 7231.41 299.661   3
   2 -10  -1 65485.7 916.044   3
   2  10   1 67683.7 756.932   3
   2 -10  -2 32905.2 668.947   3
   2  10   2 31943.9 514.081   3
  -2 -10   2 33396.4 587.877   3
   2 -10  -3 20921.8 544.404   3
   2  10   3 22210.8 431.342   3
  -2  10  -3 20614.1 297.295   2
  -2 -10   3 21947.4 490.420   3
   2 -10  -4 2709.38 262.687   3
  -2  10  -4 3702.16 163.624   2
   2 -10  -5 576.305 192.953   3
  -2  10  -5 1278.78 133.351   2
   2 -10  -6 2023.95 237.373   3
  -2  10  -6 2346.26 164.718   2
   2 -10  -7 13028.5 453.519   3
  -2  10  -7 11451.2 316.479   2
   2 -10  -8 16656.3 510.463   3
  -2  10  -8 17493.1 404.375   2
   2 -10  -9 7300.05 366.382   3
  -2  10  -9 7223.83 289.509   2
   2 -10 -10 723.802 193.006   3
  -2  10 -10 545.304 169.040   2
   2 -10 -11 5823.90 347.344   3
  -2  10 -11 7232.18 323.813   2
  -2  10 -12 1745.13 227.151   2
   2 -10 -12 2225.64 258.568   3
  -2  10 -13 365.387 189.584   2
   2 -10 -13 144.485 188.794   3
   2 -10 -14 1478.81 231.933   3
   2 -10 -15 11583.9 474.407   3
   2 -10 -16 2747.33 280.431   3
  -2 -11 -13 916.517 222.136   1
  -2 -11 -12 7211.42 382.458   1
   2  11 -12 7888.15 417.532   2
   2  11 -11 2638.53 277.223   2
  -2 -11 -11 2587.35 268.444   1
   2  11 -10 1070.35 228.133   2
  -2 -11 -10 751.889 202.217   1
   2 -11  10 1273.50 252.538   3
  -2 -11  -9 438.739 184.647   1
   2  11  -9 329.041 188.647   2
   2  11  -8 12014.6 455.919   2
   2 -11   8 12088.4 495.116   3
  -2 -11  -7 13196.4 460.486   1
   2  11  -7 12873.8 450.958   2
   2 -11   7 13262.0 505.163   3
   2  11  -6 2653.77 242.670   2
   2 -11   6 2522.43 285.705   3
  -2 -11  -6 2136.71 235.826   1
   2  11  -5 869.557 191.659   2
   2 -11   5 447.483 229.275   3
  -2 -11  -5 931.054 191.341   1
  -2 -11  -5 933.094 152.199   3
   2 -11   4 10091.1 427.391   3
   2  11  -4 10447.5 393.317   2
  -2 -11  -4 10861.5 398.596   1
  -2 -11  -4 10975.7 321.415   3
   2 -11   3 4057.05 318.225   3
   2  11  -3 3342.62 261.837   2
  -2 -11  -3 3696.22 267.070   1
  -2 -11  -3 3573.30 213.853   3
   2 -11   2 7176.74 387.683   3
   2  11  -2 6545.19 318.966   2
  -2 -11  -2 6530.67 314.399   1
  -2 -11  -2 7212.08 286.937   3
   2 -11   1 2231.04 264.365   3
   2  11  -1 2283.82 223.283   2
  -2 -11  -1 2489.89 230.579   1
  -2 -11  -1 2413.80 203.912   3
   2 -11   0 1701.25 238.584   3
  -2 -11   0 1357.52 183.510   3
   2 -11  -1 2614.84 272.481   3
  -2 -11   1 2265.09 204.835   3
   2 -11  -2 6754.14 349.053   3
  -2 -11   2 7097.12 305.618   3
   2 -11  -3 3515.84 286.923   3
  -2 -11   3 3953.37 251.229   3
   2 -11  -4 10540.3 426.344   3
   2 -11  -5 621.043 202.924   3
   2 -11  -6 2734.93 271.875   3
   2 -11  -7 12236.5 458.564   3
   2 -11  -8 10066.2 429.715   3
   2 -11  -9 388.976 207.925   3
   2 -11 -10 1000.27 231.242   3
   2 -11 -11 2207.69 259.049   3
   2 -11 -12 8551.35 411.305   3
   2 -11 -13 1332.27 232.291   3
   2 -11 -14 863.528 215.675   3
  -2 -12 -12 3411.98 297.944   1
   2  12 -11 1598.89 246.935   2
  -2 -12 -11 1095.64 218.687   1
   2  12 -10 4316.89 326.875   2
  -2 -12 -10 5326.98 350.308   1
   2  12  -9 1814.19 258.962   2
  -2 -12  -9 1894.80 247.916   1
   2  12  -8 5625.44 347.615   2
  -2 -12  -8 4769.71 316.845   1
   2 -12   8 5471.50 375.528   3
  -2 -12  -7 16197.2 514.563   1
   2 -12   7 16209.7 568.521   3
   2  12  -6 4001.38 292.985   2
  -2 -12  -6 3710.05 291.384   1
   2 -12   6 4703.71 352.714   3
   2 -12   5 4644.58 347.796   3
   2  12  -5 4718.86 305.512   2
  -2 -12  -5 4768.83 310.128   1
   2 -12   4 12532.8 494.013   3
  -2 -12  -4 11661.5 425.364   1
   2 -12   3 1516.38 248.115   3
   2  12  -3 2017.62 235.671   2
  -2 -12  -3 1589.46 220.679   1
  -2 -12  -3 1618.06 189.352   3
   2 -12   2 7044.72 385.618   3
   2  12  -2 5997.62 328.238   2
  -2 -12  -2 7125.52 350.010   1
  -2 -12  -2 6776.53 295.723   3
   2 -12   1 10458.7 461.537   3
   2  12  -1 11351.5 419.903   2
   2 -12   0 389.172 218.556   3
   2  12   0 120.179 161.954   2
  -2 -12   0 494.644 174.881   3
  -2 -12   1 11449.6 389.782   3
   2 -12  -1 11825.9 460.726   3
   2 -12  -2 6683.31 376.020   3
  -2 -12   2 6714.82 326.379   3
   2 -12  -3 2496.95 278.547   3
  -2 -12   3 2005.74 226.711   3
   2 -12  -4 13450.3 490.118   3
   2 -12  -5 3789.22 312.763   3
   2 -12  -6 5682.99 347.223   3
   2 -12  -7 14142.8 505.872   3
   2 -12  -8 5054.70 349.095   3
   2 -12  -9 1839.29 262.352   3
   2 -12 -10 4886.36 336.359   3
   2 -12 -11 1266.20 239.581   3
   2 -12 -12 3189.13 299.258   3
  -2 -13 -11 1221.51 232.454   1
  -2 -13 -10 5216.94 335.989   1
   2  13  -9 2092.38 256.933   2
  -2 -13  -9 1797.81 243.045   1
   2  13  -8 816.537 236.809   2
  -2 -13  -8 952.701 216.252   1
   2  13  -7 3666.86 304.629   2
  -2 -13  -7 3384.40 279.566   1
   2  13  -6 6781.17 366.716   2
  -2 -13  -6 5723.42 340.921   1
  -2 -13  -5 1005.34 210.332   1
   2  13  -5 1670.83 229.826   2
   2  13  -4 6205.50 349.588   2
  -2 -13  -4 6279.84 342.713   1
   2 -13   3 2691.93 307.701   3
  -2 -13  -3 2512.14 255.609   1
   2 -13   2 7233.66 407.687   3
   2  13  -2 6803.01 356.607   2
  -2 -13  -2 6833.74 348.037   1
   2 -13   1 7120.15 410.627   3
   2  13  -1 6969.09 367.375   2
  -2 -13   0 315.394 176.089   3
   2 -13   0 519.476 244.861   3
   2  13   0 464.132 185.774   2
   2 -13  -1 7002.88 395.908   3
   2  13   1 6406.31 342.000   2
   2 -13  -2 7138.25 398.613   3
  -2 -13   2 5845.49 321.989   3
   2 -13  -3 2771.06 287.098   3
  -2 -13   3 1693.12 226.075   3
   2 -13  -4 8061.25 415.711   3
   2 -13  -5 1128.17 246.890   3
   2 -13  -6 5344.99 366.300   3
   2 -13  -7 3755.86 316.713   3
   2 -13  -8 637.032 224.017   3
   2 -13  -9 2248.38 265.231   3
   2  14  -7 2082.91 257.252   2
   2  14  -6 3135.17 282.857   2
   2  14  -5 2380.95 252.156   2
  -2 -14  -5 1881.39 244.866   1
   2  14  -4 395.157 180.812   2
  -2 -14  -4 537.472 196.100   1
   2  14  -3 1263.48 219.692   2
   2  14  -2 1948.34 239.032   2
   2  14  -1 600.713 180.253   2
   2  14   0 3210.30 273.412   2
   2  14   1 1385.91 224.401   2
   2  14   2 1741.62 228.094   2
  -3   0   0 6.20704 81.0415   1
   3   0   0 82.8476 75.9980   3
   3   0   0 7.75807 73.4023   1
   3   0  -1 104201. 721.467   1
   3   0   1 105239. 663.753   3
   3   0  -1 108136. 738.104   3
  -3   0  -1 105983. 668.292   3
   3   0   1 102277. 714.381   1
  -3   0   1 104503. 721.721   1
  -3   0  -1 104024. 719.802   1
   3   0  -2 51.1265 72.4963   1
   3   0   2 69.0991 71.4416   3
  -3   0  -2 104.018 66.8069   3
   3   0  -2-59.0766 87.0091   3
  -3   0  -2 70.0168 81.5727   1
   3   0   2 12.4942 72.0643   1
  -3   0   2-39.5658 82.0356   1
   3   0   3 592.007 91.1714   3
   3   0   3 539.587 99.6096   1
  -3   0  -3 469.223 71.8198   3
   3   0  -3 447.671 95.1421   2
  -3   0  -3 604.238 105.511   1
   3   0  -3 419.844 110.262   3
   3   0  -3 383.075 87.3332   1
  -3   0  -4 44346.7 409.294   3
   3   0   4 45065.4 402.400   3
   3   0  -4 42424.8 497.080   2
   3   0  -4 43812.9 544.307   3
  -3   0  -4 45353.1 526.720   1
   3   0   4 43082.7 506.881   1
   3   0  -4 41733.6 487.387   1
   3   0   5 11021.6 215.925   3
   3   0   5 11404.9 283.888   1
   3   0  -5 12063.4 281.029   2
  -3   0  -5 11754.5 222.952   3
   3   0  -5 12541.4 280.371   1
  -3   0  -5 10684.9 281.557   1
  -3   0  -6 30399.0 349.989   3
  -3   0  -6 29669.8 461.320   1
   3   0   6 28794.0 455.551   1
   3   0   6 29390.7 340.670   3
  -3   0  -7 87348.8 814.530   1
   3   0  -7 87877.4 805.480   2
  -3   0  -7 92068.8 642.660   3
  -3   0   7 87618.6 798.205   2
   3   0   7 90569.6 818.226   1
   3   0   7 92058.2 624.788   3
   3   0  -8 20330.7 413.398   2
  -3   0  -8 20949.8 322.120   3
  -3   0  -8 20225.9 423.119   1
  -3   0   8 20049.0 406.301   2
   3   0   8 20912.5 437.353   2
   3   0   8 20450.8 316.754   3
   3   0  -9 90271.5 875.984   2
  -3   0  -9 89161.1 678.065   3
   3   0   9 90590.9 671.972   3
  -3   0 -10 5500.20 196.261   3
   3   0 -10 5718.71 264.805   2
  -3   0 -11 356.506 102.537   3
  -3   0 -11 350.533 171.774   1
   3   0 -11 190.016 148.447   2
   3   0 -12 4579.51 283.358   2
  -3   0 -12 4223.99 198.128   3
   3   0 -13 41270.6 710.819   2
  -3   0 -13 41210.9 720.246   1
  -3   0 -14 11827.6 333.215   3
  -3   0 -14 12002.9 429.779   1
   3   0 -14 12539.1 448.876   2
  -3   0 -15 5274.15 324.516   1
   3   0 -15 5425.03 343.994   2
   3   0 -16 704.385 229.203   2
  -3   0 -16 704.331 218.902   1
  -3   0 -17 1529.91 256.814   1
   3   0 -17 1489.91 264.954   2
   3   0 -18 4175.81 343.247   2
  -3   0 -18 3985.17 318.826   1
   3   0 -19 183.094 235.135   2
   3   1 -19 950.305 258.226   2
  -3  -1 -18 1990.30 263.303   1
   3   1 -18 2181.41 311.513   2
  -3  -1 -17 11845.7 477.258   1
   3   1 -17 10855.9 463.849   2
  -3  -1 -16 766.140 215.982   1
   3   1 -16 1309.81 247.243   2
  -3  -1 -15 18543.4 544.309   1
   3   1 -15 17253.6 523.592   2
  -3  -1 -14 6784.67 245.696   3
  -3  -1 -14 6330.33 346.368   1
   3   1 -14 6238.37 350.813   2
  -3  -1 -13 25007.6 416.726   3
  -3  -1 -13 25034.9 587.114   1
   3   1 -13 24238.9 567.980   2
  -3  -1 -12 14261.7 300.584   3
  -3  -1 -12 13706.9 433.741   1
   3   1 -12 13876.5 425.581   2
  -3  -1 -11 19810.5 329.518   3
  -3  -1 -11 20004.5 487.330   1
   3   1 -11 19493.6 470.915   2
   3   1 -10 898.423 168.639   2
  -3  -1 -10 812.034 101.433   3
  -3  -1 -10 768.474 173.438   1
  -3   1  10 832.474 133.629   2
   3  -1  10 747.893 131.792   3
   3   1  -9 3161.39 212.117   2
  -3  -1  -9 3218.04 134.657   3
  -3   1   9 3646.94 199.186   2
  -3  -1  -9 3455.06 218.495   1
   3  -1   9 2895.82 210.949   2
   3  -1   9 3872.97 191.049   3
  -3  -1  -8 1096.84 152.836   1
   3   1  -8 712.227 155.192   2
  -3  -1  -8 983.220 89.8902   3
  -3   1   8 483.531 108.913   2
   3  -1   8 878.246 157.181   2
   3  -1   8 835.637 123.957   3
   3   1  -7 51679.8 634.602   2
  -3  -1  -7 51126.5 397.691   3
  -3   1   7 51516.8 593.197   2
   3  -1   7 50821.7 612.562   2
  -3  -1  -7 49746.0 635.192   1
   3  -1   6 6851.42 204.536   3
   3   1  -6 6325.00 238.248   2
  -3  -1  -6 6545.27 147.795   3
  -3   1   6 6415.98 213.596   2
   3   1  -6 6121.93 218.534   1
   3   1  -5 34478.9 485.250   2
  -3  -1  -5 35290.2 307.363   3
   3   1  -5 35332.6 483.045   1
   3  -1   5 34451.5 408.891   3
   3  -1   5 34971.1 457.801   1
   3  -1   4 716.600 102.199   3
   3  -1   4 794.740 107.312   1
   3   1  -4 629.712 118.208   2
  -3  -1  -4 801.416 67.3775   3
  -3  -1  -4 668.819 124.118   1
   3   1  -4 760.971 107.940   1
   3  -1   3 113996. 733.079   3
  -3  -1  -3 112919. 838.916   1
   3   1  -3 112606. 837.377   2
  -3  -1  -3 115252. 570.635   3
   3  -1   3 111405. 738.095   1
   3   1  -3 112884. 812.950   1
   3   1  -2 32209.2 439.452   1
   3  -1   2 31852.7 394.385   3
   3  -1   2 31002.9 381.008   1
  -3  -1  -2 31678.9 437.486   1
  -3  -1  -1 33947.8 445.694   1
   3  -1   1 35260.1 392.286   1
   3   1  -1 37149.6 469.030   1
   3  -1   1 35235.4 419.015   3
   3   1  -1 36755.2 411.045   3
  -3   1   1 36974.3 462.547   3
  -3   1   1 36284.6 393.461   1
   3  -1   0 198.458 69.1089   1
  -3   1   0 27.6841 67.4577   1
  -3  -1   0 78.8221 93.0858   1
   3  -1   0 177.105 94.6634   3
   3   1   0 171.422 71.2256   3
  -3   1   0 184.623 76.1717   3
   3   1   0-50.0154 85.4942   1
  -3   1  -1 35192.9 394.667   1
   3  -1  -1 35187.7 387.882   1
   3   1   1 35707.1 356.702   3
   3  -1  -1 34256.3 440.145   3
  -3   1  -1 36299.8 427.552   3
   3   1   1 36353.9 458.083   1
  -3  -1   1 36720.0 465.659   1
   3  -1  -2 30926.5 372.288   1
   3   1   2 32880.6 322.795   3
  -3   1  -2 32226.3 387.815   1
  -3   1  -2 31397.1 395.830   3
   3  -1  -2 32062.4 445.001   3
   3  -1  -2 31488.0 379.045   2
  -3  -1   2 31429.6 437.664   1
   3   1   2 31291.9 431.644   1
   3   1   3 114795. 829.806   1
  -3   1  -3 114326. 736.357   3
   3  -1  -3 114495. 735.705   2
   3  -1  -3 112325. 845.831   3
  -3   1  -3 113935. 753.181   1
   3  -1  -3 114373. 726.116   1
   3   1   4 621.075 70.4666   3
   3  -1  -4 740.831 103.657   2
  -3   1  -4 541.858 89.2582   3
   3   1   4 686.274 125.075   1
   3  -1  -4 939.956 140.509   3
  -3   1  -4 723.299 107.129   1
   3  -1  -4 837.315 101.206   1
   3   1   5 34941.6 298.019   3
   3  -1  -5 36096.3 449.372   2
  -3   1  -5 35963.2 419.149   3
   3  -1  -5 36007.4 519.034   3
   3  -1  -5 34708.1 430.521   1
   3   1   5 34677.5 493.341   1
  -3   1  -5 35011.3 460.625   1
   3  -1  -6 6876.80 227.392   2
  -3   1  -6 6871.39 232.909   1
   3   1   6 6748.55 245.805   1
  -3   1  -6 6902.15 199.107   3
   3  -1  -6 6804.56 261.989   3
   3   1   6 6717.59 148.367   3
  -3   1  -7 51265.8 529.330   3
  -3   1  -7 52004.0 617.735   1
   3  -1  -7 53304.4 603.998   2
  -3  -1   7 51661.4 641.555   2
   3  -1  -7 52465.0 690.026   3
   3   1   7 53222.7 401.876   3
   3  -1  -8 792.542 148.459   2
  -3   1  -8 857.004 112.452   3
  -3   1  -8 785.417 152.913   1
  -3  -1   8 799.345 132.470   2
   3   1   8 1174.79 162.547   1
  -3   1  -9 3117.27 165.835   3
   3  -1  -9 3523.49 215.143   2
  -3   1  -9 3477.34 222.435   1
  -3   1 -10 1080.74 130.797   3
  -3   1 -10 696.661 174.290   1
   3  -1 -10 740.877 173.724   2
  -3   1 -11 20057.3 385.868   3
  -3   1 -11 19786.1 466.096   1
   3  -1 -11 19759.7 457.652   2
  -3   1 -12 13533.5 342.338   3
  -3   1 -12 13772.6 418.154   1
   3  -1 -12 14363.0 417.774   2
  -3   1 -13 23636.9 458.541   3
   3  -1 -13 23618.9 545.948   2
   3  -1 -14 7565.71 362.389   2
  -3   1 -14 6590.65 346.082   1
   3  -1 -15 20207.8 561.482   2
  -3   1 -15 17466.0 517.662   1
   3  -1 -16 1197.99 243.118   2
  -3   1 -16 1532.03 244.949   1
   3  -1 -17 12982.7 484.632   2
  -3   1 -17 11580.4 463.905   1
   3  -1 -18 2422.74 301.817   2
  -3   1 -18 2022.43 274.755   1
  -3   1 -19 1428.29 269.488   1
   3  -1 -19 1121.97 252.278   2
  -3  -2 -18 524.382 230.356   1
   3   2 -18 1044.06 260.452   2
  -3  -2 -17 3621.59 311.302   1
   3   2 -17 3363.36 329.379   2
  -3  -2 -16 2271.54 270.319   1
   3   2 -16 2070.39 280.065   2
  -3  -2 -15 22223.6 592.055   1
   3   2 -15 22277.2 594.681   2
  -3  -2 -14 1456.61 242.162   1
   3   2 -14 1249.40 240.875   2
  -3  -2 -13 52018.8 541.675   3
  -3  -2 -13 50728.7 818.473   1
   3   2 -13 50689.0 811.385   2
  -3  -2 -12 4599.71 293.239   1
  -3  -2 -12 4265.84 166.388   3
  -3  -2 -11 11487.1 227.488   3
   3   2 -11 10796.6 377.619   2
  -3  -2 -11 11774.8 389.877   1
   3  -2  11 11423.3 328.498   3
   3   2 -10 12741.1 393.065   2
  -3  -2 -10 11535.9 373.252   1
  -3   2  10 12678.1 333.110   2
   3  -2  10 12453.2 333.677   3
  -3  -2 -10 12180.1 212.873   3
  -3  -2  -9 9183.41 328.504   1
   3   2  -9 9402.76 329.685   2
  -3  -2  -9 9924.72 174.727   3
  -3   2   9 9714.16 284.466   2
   3  -2   9 10450.3 321.250   2
   3  -2   9 9585.28 283.918   3
   3   2  -8 28578.8 516.221   2
  -3  -2  -8 27691.0 246.715   3
  -3   2   8 30155.5 461.104   2
   3  -2   8 30045.1 494.779   2
  -3  -2  -8 28265.6 521.068   1
   3  -2   8 31146.0 466.876   3
   3  -2   7 20874.0 371.658   3
   3   2  -7 20715.1 433.221   2
  -3   2   7 21628.7 376.308   2
   3   2  -7 20986.1 411.601   1
   3  -2   7 20869.9 396.074   2
  -3  -2  -7 20228.7 436.741   1
   3   2  -6 1980.78 175.060   2
  -3  -2  -6 1276.12 48.6249   3
  -3   2   6 2120.46 132.118   2
   3  -2   6 1560.19 145.895   2
   3   2  -6 1631.74 144.481   1
  -3  -2  -6 1793.14 173.977   1
   3  -2   6 2238.36 161.266   3
   3   2  -5 24777.4 440.172   2
   3  -2   5 25403.5 390.126   2
   3   2  -5 24811.7 423.785   1
   3  -2   5 24957.6 389.878   3
   3  -2   4 22225.9 363.402   3
   3   2  -4 21526.8 404.641   2
  -3  -2  -4 21737.4 406.131   1
   3  -2   4 21842.0 333.682   1
   3   2  -4 22701.8 400.168   1
   3  -2   3 14932.4 305.950   3
  -3  -2  -3 15492.9 340.510   1
   3  -2   3 15803.8 270.786   1
   3   2  -3 15528.2 334.956   2
   3   2  -3 16338.2 339.709   1
   3   2  -2 42531.6 530.146   1
   3  -2   2 42388.8 497.974   3
  -3   2   2 40957.7 520.120   3
   3  -2   2 41140.0 405.904   1
  -3  -2  -2 41663.0 534.050   1
  -3  -2  -1 49349.2 575.180   1
   3   2  -1 50805.1 573.604   1
   3  -2   1 49005.0 426.536   1
   3  -2   1 48280.3 529.693   3
  -3   2   1 50055.1 558.355   3
  -3   2   1 48385.8 412.777   1
   3  -2   0 4830.89 193.951   3
   3   2   0 4743.12 195.191   1
  -3   2   0 4473.39 181.627   3
   3   2   0 4789.91 146.417   3
   3  -2   0 4399.20 138.009   1
  -3   2   0 4585.98 142.882   1
  -3  -2   0 5010.98 200.320   1
  -3   2  -1 47092.2 418.577   1
   3  -2  -1 47800.9 549.057   3
  -3   2  -1 47824.9 535.350   3
   3  -2  -1 48429.1 418.416   1
   3   2   1 48756.2 384.488   3
   3   2   1 49354.4 568.018   1
  -3  -2   1 49047.1 571.277   1
   3  -2  -2 40640.5 389.535   1
  -3   2  -2 41629.3 412.239   1
   3   2   2 41832.4 318.446   3
  -3   2  -2 39975.6 483.183   3
   3  -2  -2 42813.9 531.281   3
   3  -2  -2 41320.9 395.738   2
  -3  -2   2 41529.6 533.986   1
   3   2   2 38921.3 511.215   1
   3   2   3 15066.0 328.508   1
   3   2   3 14952.9 171.153   3
  -3   2  -3 14642.0 302.299   3
   3  -2  -3 15435.2 342.051   3
  -3   2  -3 15394.2 268.984   1
   3  -2  -3 14591.6 246.059   1
   3  -2  -4 21498.0 311.701   2
   3   2   4 19046.4 165.374   3
   3   2   4 20258.7 390.267   1
  -3   2  -4 20447.9 352.226   3
   3  -2  -4 22753.7 422.807   3
   3  -2  -4 21587.2 310.432   1
  -3   2  -4 21443.6 332.107   1
   3  -2  -5 24288.3 352.199   2
  -3   2  -5 23375.4 362.154   1
   3  -2  -5 23956.2 446.682   3
   3   2   5 24394.2 433.140   1
   3  -2  -5 23577.3 339.089   1
  -3   2  -6 1589.62 132.288   3
  -3   2  -6 2086.10 151.432   1
   3  -2  -6 2179.70 142.945   2
   3  -2  -6 1949.54 173.016   3
   3   2   6 2179.01 172.480   1
   3   2   7 20340.7 422.015   1
  -3   2  -7 21146.2 394.576   1
   3  -2  -7 20910.2 446.055   3
   3  -2  -7 21446.9 374.407   2
  -3   2  -8 28726.9 445.046   3
   3  -2  -8 30399.8 543.742   3
  -3   2  -8 29219.4 486.238   1
   3  -2  -8 30075.4 456.517   2
  -3   2  -9 8728.86 264.427   3
   3  -2  -9 8537.10 322.009   3
  -3   2 -10 12281.3 317.224   3
   3  -2 -10 13106.9 398.001   3
   3  -2 -10 12157.4 350.506   2
  -3   2 -10 12439.6 363.235   1
  -3   2 -11 11815.5 369.589   1
  -3   2 -11 10985.2 313.852   3
   3  -2 -11 10997.9 383.606   3
   3  -2 -11 11262.9 356.178   2
  -3   2 -12 4992.25 286.142   1
   3  -2 -12 4213.53 286.478   3
   3  -2 -12 4922.48 281.798   2
  -3   2 -13 50588.3 776.229   1
   3  -2 -13 50064.9 821.981   3
  -3   2 -14 2143.57 248.593   1
   3  -2 -14 1552.07 223.384   3
   3  -2 -14 1959.51 240.947   2
  -3   2 -15 22859.8 581.599   1
   3  -2 -15 22864.4 600.705   3
   3  -2 -15 22977.1 568.732   2
  -3   2 -16 2042.89 242.460   1
   3  -2 -16 1773.98 246.057   3
  -3   2 -17 3584.81 302.809   1
   3  -2 -17 3149.43 295.961   3
   3  -2 -17 3777.15 306.752   2
  -3   2 -18 785.688 240.699   1
   3  -2 -18 584.080 240.362   2
   3  -2 -18 862.383 231.829   3
  -3   2 -19 5586.63 379.004   1
   3  -2 -19 6689.47 399.791   2
  -3  -3 -18 2849.42 311.580   1
   3   3 -18 1557.96 275.851   2
   3   3 -17 1548.97 277.028   2
  -3  -3 -17 552.607 225.840   1
  -3  -3 -16 5647.82 354.511   1
   3   3 -16 5657.81 361.731   2
  -3  -3 -15 13690.8 485.353   1
   3   3 -15 13344.1 488.874   2
  -3  -3 -14 2376.44 262.666   1
   3   3 -14 2300.77 257.078   2
  -3  -3 -13 10021.0 403.549   1
   3   3 -13 9620.58 398.979   2
   3   3 -12 9284.30 387.251   2
  -3  -3 -12 9109.59 197.506   3
  -3  -3 -12 9577.37 381.308   1
   3  -3  12 9177.78 338.015   3
  -3  -3 -11 47447.9 746.438   1
  -3  -3 -11 46264.7 370.270   3
   3  -3  11 47937.7 667.030   3
   3  -3  10 11205.2 336.060   3
  -3  -3 -10 8899.72 141.588   3
  -3   3  10 10800.2 309.101   2
   3   3 -10 10337.3 366.606   2
  -3  -3 -10 9566.29 355.689   1
  -3   3   9 4725.47 200.048   2
   3  -3   9 5416.71 251.698   2
   3   3  -9 4909.90 276.645   2
  -3  -3  -9 4645.76 262.509   1
   3  -3   9 4894.19 236.454   3
   3   3  -8 34175.5 579.619   2
  -3   3   8 35628.6 481.027   2
   3  -3   8 34868.4 519.239   2
  -3  -3  -8 36120.4 604.530   1
   3  -3   8 35511.9 536.895   3
   3  -3   7 67251.3 698.339   3
   3   3  -7 64459.8 763.712   2
  -3   3   7 68028.4 627.744   2
  -3  -3  -7 66215.3 782.086   1
   3  -3   7 64626.2 663.366   2
   3  -3   6 27646.5 449.327   3
   3   3  -6 24822.7 473.001   2
  -3   3   6 28310.4 383.875   2
  -3  -3  -6 25355.3 482.679   1
   3   3  -6 25174.9 456.710   1
   3  -3   6 26151.6 403.620   2
   3  -3   5 32074.1 479.362   3
   3   3  -5 30915.3 510.270   2
  -3  -3  -5 33560.2 539.588   1
   3  -3   5 33636.3 431.473   2
   3   3  -5 32183.4 504.683   1
   3  -3   4 46960.5 565.000   3
  -3  -3  -4 46184.4 615.239   1
   3   3  -4 48139.4 616.124   2
   3  -3   4 48675.3 476.607   2
   3   3  -4 46517.1 593.357   1
  -3  -3  -3 83496.5 798.583   1
   3   3  -3 86919.7 797.063   1
   3   3  -3 84151.6 794.516   2
  -3   3   3 85670.4 803.987   3
   3  -3   3 85705.8 589.886   2
   3  -3   3 84430.3 750.200   3
   3  -3   2 10001.6 192.575   1
  -3  -3  -2 9818.69 289.408   1
   3  -3   2 9489.55 271.855   3
   3   3  -2 9392.73 275.537   1
  -3   3   2 10229.4 287.168   3
   3   3  -1 40112.6 549.723   1
   3  -3   1 41719.4 533.204   3
  -3   3   1 41472.3 543.611   3
   3  -3   1 40873.1 346.499   1
  -3  -3  -1 40040.2 544.051   1
   3  -3   0 4480.05 121.350   1
   3  -3   0 4584.86 208.625   3
   3   3   0 4345.30 202.499   1
  -3   3   0 4524.09 199.306   3
  -3   3   0 4549.11 124.277   1
  -3  -3   0 4312.37 207.941   1
  -3   3  -1 39791.5 342.644   1
   3  -3  -1 42322.2 551.194   3
  -3   3  -1 40071.6 522.575   3
   3  -3  -1 39731.8 332.254   2
   3   3   1 42134.9 559.596   1
   3  -3  -1 41137.9 327.932   1
  -3  -3   1 39562.6 550.038   1
   3  -3  -2 9496.52 168.695   1
   3  -3  -2 10138.7 178.674   2
   3  -3  -2 9911.75 291.716   3
  -3   3  -2 9250.44 263.440   3
  -3   3  -2 10196.3 194.301   1
   3   3   2 10156.9 147.824   3
  -3  -3   2 10356.2 300.045   1
   3   3   2 10149.4 289.225   1
  -3   3  -3 87452.5 772.379   3
   3  -3  -3 86190.2 522.100   2
   3   3   3 87653.2 800.843   1
   3  -3  -3 85628.2 517.975   1
   3  -3  -4 48064.8 423.767   2
  -3   3  -4 47864.7 568.621   3
   3  -3  -4 47468.2 619.116   3
   3  -3  -4 49341.4 428.466   1
  -3   3  -4 48517.4 468.498   1
   3  -3  -5 34765.3 389.014   2
  -3   3  -5 34820.1 429.735   1
   3  -3  -5 34677.6 550.861   3
   3  -3  -5 35383.0 387.318   1
  -3   3  -6 27483.2 451.283   3
   3  -3  -6 25771.9 496.002   3
  -3   3  -6 27048.6 406.265   1
   3   3   6 26992.8 487.001   1
   3  -3  -6 27094.5 371.943   2
  -3   3  -7 64693.0 687.791   3
   3  -3  -7 65712.6 788.327   3
  -3   3  -7 66278.2 662.048   1
  -3   3  -8 36484.8 536.032   3
   3  -3  -8 35594.0 611.930   3
  -3   3  -8 36401.7 525.907   1
   3  -3  -8 37027.3 504.573   2
  -3   3  -9 4974.05 228.902   3
  -3   3  -9 4601.80 237.305   1
   3  -3  -9 5454.02 280.308   3
   3  -3  -9 4699.94 224.071   2
  -3   3 -10 10956.3 345.060   1
  -3   3 -10 10865.9 330.871   3
   3  -3 -10 11685.0 388.192   3
   3  -3 -10 12094.6 341.552   2
  -3   3 -11 46412.5 685.581   1
   3  -3 -11 46186.2 748.733   3
   3  -3 -11 48125.1 666.968   2
  -3   3 -12 9043.78 342.132   1
   3  -3 -12 9554.78 384.689   3
   3  -3 -12 8959.94 333.925   2
  -3   3 -13 10661.9 388.126   1
   3  -3 -13 10255.7 401.311   3
   3  -3 -13 9951.31 366.920   2
  -3   3 -14 1824.36 223.640   1
   3  -3 -14 2118.21 248.596   3
   3  -3 -14 2157.62 233.733   2
  -3   3 -15 14629.7 473.749   1
   3  -3 -15 14964.7 496.815   3
   3  -3 -15 15096.6 466.183   2
  -3   3 -16 5609.08 334.834   1
   3  -3 -16 5011.48 327.214   3
   3  -3 -16 5438.53 321.230   2
  -3   3 -17 1258.26 242.145   1
   3  -3 -17 1272.31 233.168   3
   3  -3 -17 1445.75 249.278   2
  -3   3 -18 2036.22 277.063   1
   3  -3 -18 2185.76 282.440   3
   3  -3 -18 2439.93 281.482   2
  -3   3 -19 6630.34 398.089   1
   3  -3 -19 6463.19 380.831   2
   3  -3 -20 1073.45 267.910   2
  -3  -4 -17 6372.15 385.342   1
   3   4 -17 6182.60 396.787   2
  -3  -4 -16 1395.23 241.788   1
   3   4 -16 1293.85 259.324   2
  -3  -4 -15 1869.94 243.924   1
   3   4 -15 2673.33 285.702   2
  -3  -4 -14 10950.9 426.797   1
   3   4 -14 11713.7 453.286   2
  -3  -4 -13 43285.6 783.552   1
   3   4 -13 42151.9 780.206   2
   3   4 -12 7655.66 362.920   2
  -3  -4 -12 7145.76 144.411   3
   3  -4  12 7920.62 332.395   3
  -3  -4 -12 8072.49 359.867   1
   3   4 -11 6469.98 337.589   2
  -3  -4 -11 4076.62 79.7033   3
  -3   4  11 5646.92 245.149   2
  -3  -4 -11 4298.13 81.3280   3
  -3  -4 -11 6231.14 316.604   1
   3  -4  11 6426.02 298.658   3
   3   4 -10 16832.2 472.605   2
  -3   4  10 17127.0 369.911   2
  -3  -4 -10 16471.5 458.213   1
   3  -4  10 16220.5 421.827   3
   3   4  -9 35841.1 639.084   2
  -3   4   9 37759.7 513.101   2
  -3  -4  -9 37263.8 652.274   1
   3  -4   9 36816.1 558.952   2
   3  -4   9 37550.0 604.847   3
   3   4  -8 6690.53 301.889   2
  -3   4   8 6821.76 216.869   2
   3  -4   8 5862.34 266.091   3
  -3  -4  -8 5609.36 279.462   1
   3  -4   8 6095.93 234.373   2
   3  -4   7 9145.61 307.110   3
   3   4  -7 10166.2 334.685   2
  -3   4   7 10040.6 240.797   2
  -3  -4  -7 10203.7 346.081   1
   3  -4   7 10422.3 281.568   2
   3  -4   6 2866.42 194.262   3
   3   4  -6 2955.50 208.809   2
  -3   4   6 3041.01 132.316   2
  -3  -4  -6 3226.29 219.603   1
   3  -4   6 2901.59 161.980   2
   3  -4   5 19873.8 410.202   3
   3  -4   5 20409.4 327.402   2
  -3  -4  -5 20499.1 451.387   1
  -3  -4  -4 28944.2 503.720   1
   3   4  -4 29557.3 518.380   2
  -3   4   4 27845.5 494.993   3
   3  -4   4 30030.3 359.018   2
   3   4  -4 29271.3 495.471   1
   3  -4   4 27616.2 471.459   3
   3  -4   3 46588.8 606.047   3
  -3  -4  -3 45154.5 616.271   1
  -3   4   3 45815.4 616.291   3
   3   4  -3 45430.5 622.598   2
   3  -4   3 45029.2 397.677   2
   3   4  -3 44730.7 603.802   1
   3   4  -2 1607.96 156.539   1
   3  -4   2 1494.77 154.460   3
  -3  -4  -2 1461.19 153.389   1
  -3   4   2 1850.26 157.018   3
   3  -4   2 2006.98 96.9975   2
   3  -4   1 18188.1 383.720   3
   3   4  -1 19015.0 399.468   1
  -3   4   1 19252.6 396.832   3
   3  -4   1 17447.7 199.841   2
   3   4  -1 19066.6 289.377   3
  -3  -4  -1 17424.7 387.468   1
   3  -4   0 47172.3 605.053   3
   3   4   0 48741.9 623.649   1
  -3   4   0 47649.6 604.939   3
  -3  -4   0 46704.0 615.958   1
   3   4   0 47254.5 409.093   3
   3  -4  -1 17655.5 167.945   2
   3  -4  -1 18304.7 390.490   3
  -3   4  -1 19119.3 390.013   3
   3   4   1 20574.5 413.145   1
   3  -4  -1 17857.0 169.014   1
  -3   4  -1 18658.9 200.740   1
  -3  -4   1 20925.3 423.646   1
   3   4   1 19796.3 239.976   3
   3  -4  -2 1632.90 163.646   3
  -3   4  -2 2165.82 160.399   3
  -3   4  -2 1925.18 88.6156   1
   3  -4  -2 1701.29 64.9686   1
  -3  -4   2 2042.07 171.815   1
   3  -4  -2 1834.23 67.8620   2
   3   4   2 1578.87 149.545   1
   3   4   2 1604.46 69.2960   3
   3  -4  -3 46274.3 323.244   1
  -3   4  -3 45382.3 591.394   3
  -3   4  -3 46311.7 396.379   1
   3   4   3 45341.6 611.894   1
   3  -4  -3 45533.3 318.127   2
   3   4   4 29875.1 499.528   1
  -3   4  -4 28868.4 342.824   1
   3  -4  -4 28947.0 516.242   3
   3  -4  -4 29403.6 291.182   1
   3  -4  -4 29309.0 295.569   2
  -3   4  -4 28694.6 473.807   3
  -3   4  -5 19926.9 319.027   1
   3  -4  -5 20717.7 282.876   2
   3  -4  -5 20431.1 448.468   3
  -3   4  -6 2985.04 196.261   3
   3  -4  -6 2523.98 201.198   3
  -3   4  -6 2904.33 158.640   1
   3  -4  -6 3095.83 147.301   2
  -3   4  -7 9482.08 299.315   3
   3  -4  -7 9433.41 335.331   3
   3  -4  -7 9561.17 244.994   2
  -3   4  -7 10290.3 274.488   1
  -3   4  -8 6515.53 242.340   1
   3  -4  -8 6396.48 304.793   3
  -3   4  -9 38283.3 563.956   1
   3  -4  -9 36582.5 658.245   3
   3  -4  -9 37906.4 515.871   2
  -3   4 -10 17058.4 409.314   1
   3  -4 -10 16404.9 460.273   3
   3  -4 -10 17333.2 384.237   2
   3  -4 -11 6176.74 326.417   3
  -3   4 -11 6342.32 298.540   1
   3  -4 -11 7024.21 284.756   2
   3  -4 -12 8540.45 374.070   3
  -3   4 -12 7937.85 335.925   1
   3  -4 -12 8632.39 321.521   2
  -3   4 -13 42850.0 717.051   1
   3  -4 -13 42903.2 679.197   2
   3  -4 -14 11355.7 442.878   3
  -3   4 -14 11941.1 423.554   1
   3  -4 -14 11862.7 399.096   2
   3  -4 -15 2424.00 266.270   3
  -3   4 -15 2344.03 255.968   1
   3  -4 -15 2031.09 242.765   2
   3  -4 -16 2269.53 262.922   3
  -3   4 -16 1981.29 249.323   1
   3  -4 -16 1551.61 236.367   2
   3  -4 -17 6218.27 369.985   3
  -3   4 -17 6111.88 359.236   1
   3  -4 -17 6457.05 351.659   2
  -3   4 -18 1064.28 256.668   1
   3  -4 -18 1611.89 259.386   3
   3  -4 -18 1507.21 249.118   2
  -3   4 -19 2057.01 286.881   1
   3  -4 -19 2113.32 287.155   2
   3  -4 -20 956.966 263.614   2
  -3  -5 -17 3183.99 310.079   1
   3   5 -17 4025.70 361.590   2
  -3  -5 -16 2657.56 290.709   1
   3   5 -16 2249.43 296.234   2
   3   5 -15 9087.09 424.990   2
  -3  -5 -15 7456.13 388.670   1
   3   5 -14 757.387 223.062   2
   3  -5  14 652.881 199.557   3
  -3  -5 -14 1314.91 234.568   1
   3   5 -13 3962.59 307.754   2
  -3  -5 -13 3006.45 270.643   1
   3  -5  13 3691.00 274.126   3
   3   5 -12 15397.3 486.707   2
  -3  -5 -12 15532.9 485.104   1
   3  -5  12 15530.5 457.688   3
   3   5 -11 14348.3 466.511   2
  -3   5  11 14351.1 360.082   2
  -3  -5 -11 15040.9 470.339   1
   3  -5  11 14287.0 432.212   3
   3   5 -10 9388.36 384.527   2
  -3   5  10 9536.92 280.227   2
  -3  -5 -10 10077.0 385.541   1
   3  -5  10 9959.62 361.784   3
   3   5  -9 3873.39 275.580   2
  -3   5   9 4526.51 193.415   2
  -3  -5  -9 3992.20 271.289   1
   3  -5   9 4159.04 210.473   2
   3  -5   9 4033.00 258.669   3
   3  -5   8 4612.62 256.485   3
   3   5  -8 4892.90 272.325   2
  -3   5   8 4572.96 178.631   2
  -3  -5  -8 5324.27 286.476   1
   3  -5   8 4735.96 213.123   2
   3  -5   7 29147.1 541.941   3
  -3   5   7 29864.7 377.582   2
  -3  -5  -7 29885.5 580.795   1
   3  -5   7 29043.4 431.694   2
   3  -5   6 3897.05 235.002   3
   3   5  -6 3291.39 223.867   2
  -3  -5  -6 3618.07 234.892   1
  -3   5   6 3433.09 130.183   2
   3   5  -6 3546.33 201.343   3
   3  -5   6 3035.74 155.106   2
   3  -5   5 3686.48 235.381   3
  -3  -5  -5 4100.45 232.570   1
   3   5  -5 3680.04 229.069   2
   3   5  -5 3589.29 192.978   3
   3  -5   5 3698.91 155.508   2
  -3  -5  -4 5713.04 261.156   1
   3   5  -4 5240.30 253.973   2
   3   5  -4 5426.26 207.342   3
   3  -5   4 5207.33 157.795   2
  -3  -5  -3 26332.4 500.490   1
   3  -5   3 28542.6 513.698   3
   3   5  -3 26991.6 503.686   2
   3  -5   3 27311.4 282.704   2
   3   5  -3 28459.1 424.905   3
  -3  -5  -2 1473.59 167.028   1
   3  -5   2 1530.76 176.260   3
   3  -5   2 1798.74 71.0790   2
   3   5  -1 11199.6 326.103   1
  -3   5   1 10647.8 322.332   3
   3  -5   1 10316.7 322.524   3
  -3  -5  -1 10824.0 326.640   1
   3   5  -1 11337.4 239.198   3
   3  -5   0 2953.16 212.716   3
   3   5   0 2974.74 189.491   1
  -3   5   0 2771.87 183.413   3
  -3  -5   0 2690.46 189.341   1
   3   5   0 3247.33 135.226   3
   3   5   1 11451.2 202.381   3
   3  -5  -1 12311.6 347.430   3
  -3   5  -1 11657.2 331.741   3
   3   5   1 11168.3 330.983   1
  -3  -5   1 11180.6 335.403   1
   3  -5  -2 2143.29 185.422   3
  -3   5  -2 1835.00 68.7580   1
  -3   5  -2 2126.55 170.176   3
   3   5   2 1651.43 79.3516   3
  -3  -5   2 2101.28 185.041   1
   3  -5  -3 28047.1 518.785   3
  -3   5  -3 27010.7 488.362   3
  -3   5  -3 27973.8 282.698   1
   3  -5  -4 4886.91 106.045   2
   3  -5  -4 4944.15 102.808   1
   3  -5  -5 3698.65 235.977   3
  -3   5  -5 3747.45 151.768   1
   3  -5  -5 3704.15 111.422   1
   3  -5  -5 3505.65 116.989   2
   3  -5  -6 3674.98 139.593   2
  -3   5  -6 3567.09 164.155   1
  -3   5  -7 28620.2 434.296   1
   3  -5  -7 28341.9 572.118   3
   3  -5  -7 28720.7 370.453   2
  -3   5  -8 5422.01 227.512   1
   3  -5  -8 4699.76 281.008   3
   3  -5  -8 4692.33 194.123   2
   3  -5  -9 4059.67 268.680   3
  -3   5  -9 4166.74 221.041   1
   3  -5  -9 3599.40 193.331   2
   3  -5 -10 9671.95 380.688   3
  -3   5 -10 10192.9 327.555   1
   3  -5 -11 13602.0 454.469   3
   3  -5 -11 14085.3 360.405   2
  -3   5 -11 13756.1 387.840   1
   3  -5 -12 15175.9 488.078   3
   3  -5 -12 16560.2 409.377   2
  -3   5 -12 16243.9 442.920   1
   3  -5 -13 2889.96 275.550   3
   3  -5 -13 3034.58 230.109   2
   3  -5 -14 721.933 212.573   3
   3  -5 -14 637.943 187.190   2
  -3   5 -14 824.775 199.345   1
   3  -5 -15 7709.76 384.482   3
   3  -5 -15 8098.36 352.811   2
  -3   5 -15 8112.58 374.832   1
   3  -5 -16 2409.11 274.867   3
   3  -5 -16 3227.33 271.503   2
  -3   5 -16 2661.80 269.543   1
   3  -5 -17 3384.56 308.476   3
   3  -5 -17 3043.27 291.464   2
  -3   5 -17 4004.20 319.125   1
   3  -5 -18 8675.34 429.993   3
   3  -5 -18 9671.38 423.700   2
  -3   5 -18 9757.34 449.043   1
  -3  -6 -16 1922.71 267.832   1
   3   6 -16 1802.55 276.910   2
  -3  -6 -15 1688.54 256.773   1
   3   6 -15 2025.19 265.198   2
  -3  -6 -14 4377.09 316.355   1
   3  -6  14 4428.15 313.390   3
   3   6 -13 27167.6 661.395   2
   3  -6  13 25212.3 605.623   3
  -3  -6 -13 27129.4 655.855   1
   3   6 -12 3718.46 306.823   2
  -3  -6 -12 3566.65 284.184   1
   3  -6  12 3210.51 270.090   3
   3   6 -11 12242.3 450.692   2
  -3   6  11 13620.2 345.607   2
   3  -6  11 12881.5 440.256   3
  -3  -6 -11 12289.7 444.881   1
   3   6 -10 10575.6 427.737   2
  -3   6  10 11588.3 301.680   2
  -3  -6 -10 11915.6 434.101   1
   3  -6  10 11728.2 412.659   3
   3  -6   9 78984.5 780.030   2
   3   6  -9 84751.6 1025.08   2
  -3   6   9 85375.9 715.179   2
  -3  -6  -9 83365.2 1027.44   1
   3  -6   9 81220.3 967.582   3
   3  -6   8 33611.4 619.346   3
   3  -6   8 33609.0 488.696   2
  -3  -6  -8 33293.9 644.939   1
   3  -6   7 13822.1 412.605   3
   3  -6   7 13951.2 302.847   2
   3   6  -7 13538.4 418.477   2
  -3  -6  -7 14290.5 429.588   1
   3  -6   6 2220.81 136.960   2
   3  -6   6 2589.25 234.060   3
  -3  -6  -6 2739.38 215.881   1
   3   6  -6 2150.44 211.899   2
  -3   6   6 2546.54 107.532   2
   3  -6   5 35367.2 392.700   2
   3  -6   5 35306.1 613.052   3
  -3  -6  -5 32870.8 599.150   1
   3   6  -5 37396.4 645.206   2
   3   6  -5 33697.4 522.395   3
   3  -6   4 11919.9 373.265   3
   3  -6   4 12719.4 215.059   2
  -3  -6  -4 12993.8 392.918   1
   3   6  -4 12434.7 383.402   2
   3   6  -4 12116.7 310.522   3
  -3  -6  -3 20593.7 467.723   1
   3  -6   3 20970.6 467.053   3
   3  -6   3 19327.1 215.488   2
   3   6  -3 21087.0 383.122   3
   3   6  -3 19951.3 459.422   2
  -3  -6  -2 17.7094 122.752   1
   3  -6   2 177.239 151.785   3
   3   6  -2 436.397 106.328   3
   3   6  -1 5772.44 193.277   3
   3  -6   1 6244.68 282.544   3
  -3  -6  -1 5801.90 267.741   1
   3   6   0 2122.01 125.919   3
   3  -6   0 2179.17 206.865   3
  -3  -6   0 1780.02 179.472   1
   3   6   1 6688.33 173.704   3
   3  -6  -1 6851.98 306.306   3
  -3  -6   1 6729.82 280.367   1
   3   6   2 190.247 67.5275   3
   3  -6  -2 137.991 140.190   3
  -3  -6   2 172.916 132.664   1
   3   6   3 19101.2 208.582   3
   3  -6  -3 19479.8 459.274   3
  -3   6  -3 19233.4 212.366   1
   3  -6  -4 12118.9 381.509   3
  -3   6  -4 12661.9 214.382   1
   3  -6  -5 35492.8 632.773   3
   3  -6  -5 31985.6 249.369   1
   3  -6  -5 31334.7 247.043   1
  -3   6  -5 35685.1 393.501   1
  -3   6  -6 2655.16 150.617   1
   3  -6  -6 2762.40 109.776   1
   3  -6  -6 2475.20 235.673   3
   3  -6  -7 14671.2 441.964   3
   3  -6  -7 15335.1 261.915   1
   3  -6  -8 35065.8 421.617   1
   3  -6  -8 34644.3 665.020   3
  -3   6  -8 34994.6 506.166   1
   3  -6  -9 85957.2 1044.11   3
   3  -6  -9 82899.5 696.400   1
   3  -6 -10 12475.2 441.191   3
  -3   6 -10 11900.3 350.819   1
   3  -6 -11 12096.3 433.576   3
  -3   6 -11 14655.9 400.806   1
  -3   6 -12 3406.38 247.185   1
   3  -6 -12 3231.72 272.920   3
  -3   6 -13 27104.1 579.006   1
   3  -6 -13 26184.5 645.080   3
  -3   6 -14 4559.90 295.048   1
   3  -6 -14 4487.14 256.301   1
  -3   6 -15 2262.33 261.066   1
   3  -6 -15 1959.57 264.897   3
   3  -6 -15 1421.82 195.297   1
  -3   6 -16 1916.07 248.301   1
   3  -6 -16 1387.57 244.163   3
   3  -6 -16 1757.85 218.927   1
  -3   6 -17 12326.3 476.799   1
   3  -6 -17 11359.4 414.453   1
  -3   6 -18 1252.16 259.627   1
   3  -7  15 1297.13 239.817   3
  -3  -7 -15 547.854 199.460   1
   3   7 -15 781.924 236.108   2
   3   7 -14 854.977 220.524   2
   3  -7  14 646.994 209.163   3
  -3  -7 -14 945.790 231.607   1
   3   7 -13 6761.73 380.821   2
  -3  -7 -13 6355.73 371.682   1
   3  -7  13 5560.90 344.494   3
   3   7 -12 1498.22 242.407   2
  -3  -7 -12 1692.09 244.404   1
   3  -7  12 1189.69 217.658   3
   3   7 -11 23382.5 608.151   2
  -3  -7 -11 23674.5 608.018   1
   3  -7  11 23178.2 579.149   3
   3   7 -10 17886.3 530.750   2
   3  -7  10 18345.7 522.232   3
   3   7  -9 1737.57 241.307   2
  -3  -7  -9 2077.93 247.685   1
   3  -7   9 2141.69 171.638   2
   3  -7   8 19982.1 382.833   2
   3   7  -8 19495.9 517.427   2
  -3   7   8 20707.6 321.587   2
  -3  -7  -8 20084.2 530.077   1
   3  -7   7 30038.5 431.082   2
   3   7  -7 29683.9 619.874   2
  -3  -7  -7 31198.2 626.542   1
  -3   7   7 30761.5 332.152   2
   3  -7   6 534.826 99.0535   2
  -3   7   6 454.226 51.9342   2
   3  -7   6 634.807 208.006   3
  -3  -7  -6 528.171 171.991   1
   3  -7   5 12227.0 411.159   3
  -3  -7  -5 11979.1 397.876   1
   3  -7   5 11683.7 227.192   2
   3   7  -5 11262.0 389.234   2
  -3  -7  -4 19507.2 478.336   1
   3  -7   4 19079.0 480.867   3
   3   7  -4 18256.8 472.224   2
   3   7  -4 19128.2 400.257   3
   3   7  -3 6487.97 237.825   3
   3   7  -3 6020.33 292.625   2
   3  -7   3 5999.72 295.974   3
  -3  -7  -3 6201.19 293.015   1
   3   7  -2 5213.05 208.050   3
   3  -7   2 5616.46 291.666   3
   3  -7   1 7731.29 324.161   3
   3   7  -1 8492.44 242.540   3
  -3  -7  -1 8233.92 320.366   1
   3   7   0 1079.02 115.958   3
   3  -7   0 910.487 199.596   3
  -3  -7   0 864.474 177.246   1
   3   7   1 8488.84 211.737   3
   3  -7  -1 8681.81 342.773   3
  -3  -7   1 8689.12 332.342   1
   3   7   2 5184.49 163.384   3
   3  -7  -2 5270.79 293.976   3
  -3  -7   2 5095.52 276.908   1
   3   7   3 5607.25 144.587   3
  -3   7  -3 4812.34 93.5065   1
   3  -7  -4 19106.3 480.886   3
  -3   7  -4 18924.0 241.341   1
   3  -7  -5 12550.2 412.987   3
  -3   7  -5 12519.7 235.794   1
  -3   7  -6 854.361 115.662   1
   3  -7  -6 833.848 218.989   3
   3  -7  -6 509.399 54.5853   1
   3  -7  -7 28787.6 320.659   1
  -3   7  -7 29787.2 432.571   1
   3  -7  -8 20996.3 546.704   3
   3  -7  -8 20488.6 314.308   1
  -3   7  -8 20766.9 396.320   1
  -3   7  -9 2364.47 189.007   1
   3  -7  -9 2209.32 259.317   3
   3  -7  -9 2332.26 151.476   1
   3  -7 -10 18295.8 355.639   1
  -3   7 -10 18826.7 426.188   1
   3  -7 -10 18784.2 534.715   3
   3  -7 -11 21849.0 413.273   1
   3  -7 -11 23202.9 596.686   3
  -3   7 -11 23055.2 490.480   1
   3  -7 -12 1375.16 161.404   1
   3  -7 -12 1579.60 242.721   3
  -3   7 -12 1985.50 205.889   1
   3  -7 -13 4858.83 328.052   3
   3  -7 -13 5471.13 255.663   1
  -3   7 -13 5839.22 298.456   1
   3  -7 -14 519.098 153.223   1
  -3   7 -14 663.298 195.855   1
   3  -7 -14 222.721 200.977   3
  -3   7 -15 1204.32 211.346   1
   3  -7 -15 611.991 210.462   3
  -3   7 -16 5387.50 336.597   1
   3  -7 -16 4445.32 336.322   3
  -3   7 -17 2475.92 271.090   1
  -3   7 -18 2288.04 278.464   1
  -3  -8 -15 1567.44 256.880   1
   3  -8  15 1577.17 265.205   3
   3   8 -14 3297.52 312.012   2
  -3  -8 -14 3593.76 315.490   1
   3  -8  14 3645.19 314.203   3
   3   8 -13 3345.70 297.606   2
  -3  -8 -13 2974.44 291.378   1
   3  -8  13 3761.64 311.971   3
   3   8 -12 1523.73 258.127   2
  -3  -8 -12 1142.60 217.016   1
   3  -8  12 1819.33 262.265   3
   3   8 -11 1072.37 228.057   2
  -3  -8 -11 1561.88 232.819   1
   3  -8  11 1095.26 224.784   3
   3   8 -10 2223.70 258.087   2
  -3  -8 -10 2748.39 265.814   1
   3  -8  10 2880.67 290.563   3
   3   8  -9 10559.3 421.678   2
  -3  -8  -9 11133.7 427.131   1
   3  -8   9 10877.3 431.824   3
   3   8  -8 6535.71 340.610   2
  -3  -8  -8 6428.87 335.998   1
   3  -8   8 6518.45 343.210   3
   3  -8   7 22387.2 566.260   3
  -3  -8  -7 22672.2 564.457   1
   3   8  -7 22364.2 559.177   2
   3  -8   6 4443.13 313.867   3
  -3  -8  -6 4494.16 289.346   1
   3   8  -6 4759.81 290.129   2
   3  -8   6 4528.52 169.274   2
   3   8  -5 47199.5 775.279   2
   3  -8   5 46964.5 438.724   2
   3  -8   4 2623.97 267.806   3
   3   8  -4 2718.10 255.656   2
  -3  -8  -4 3053.33 254.675   1
   3   8  -3 48788.9 642.098   3
   3  -8   3 47870.7 771.394   3
   3   8  -3 46759.8 757.253   2
  -3  -8  -3 48409.5 758.903   1
   3   8  -2 6311.54 250.913   3
   3  -8   2 6783.94 327.748   3
   3   8  -1 7923.50 252.642   3
   3  -8   1 8211.12 354.619   3
  -3  -8  -1 8045.35 346.601   1
   3   8   0 3687.34 177.143   3
   3  -8   0 3667.32 275.097   3
  -3  -8   0 3587.21 264.348   1
   3   8   1 8002.24 231.030   3
   3  -8  -1 7695.22 347.335   3
  -3  -8   1 7850.56 339.821   1
   3  -8  -2 5137.99 315.038   3
   3   8   2 5452.96 184.899   3
   3  -8  -3 48778.0 788.692   3
   3   8   3 48859.3 456.659   3
  -3   8  -4 2123.42 91.0624   1
  -3   8  -4 2427.82 95.8145   1
  -3   8  -5 50518.2 440.157   1
   3  -8  -5 48918.2 795.352   3
   3  -8  -6 4657.46 304.718   3
  -3   8  -6 5464.97 187.259   1
   3  -8  -7 22053.2 562.824   3
   3  -8  -7 21378.7 246.298   1
  -3   8  -8 7251.40 254.482   1
   3  -8  -8 6784.78 358.347   3
   3  -8  -9 10371.1 428.642   3
  -3   8  -9 11250.4 320.242   1
   3  -8 -10 3257.26 286.940   3
  -3   8 -10 2707.15 207.208   1
   3  -8 -11 1340.42 225.486   3
  -3   8 -11 1840.27 194.663   1
   3  -8 -12 1214.08 237.117   3
  -3   8 -12 2165.64 209.141   1
   3  -8 -13 2583.56 281.311   3
  -3   8 -13 4119.93 271.563   1
   3  -8 -14 3731.61 315.710   3
  -3   8 -14 4284.77 294.126   1
   3  -8 -15 1122.57 248.582   3
  -3   8 -15 1418.13 233.315   1
  -3   8 -16 1767.11 236.535   1
  -3   8 -17 4547.45 330.447   1
   3   9 -13 2275.92 287.392   2
  -3  -9 -13 1741.08 257.538   1
   3  -9  13 2447.22 295.892   3
   3   9 -12 3103.32 298.767   2
  -3  -9 -12 3600.01 307.086   1
   3  -9  12 3736.91 323.438   3
   3   9 -11 16857.4 553.100   2
  -3  -9 -11 16534.5 543.352   1
   3  -9  11 15939.8 540.290   3
   3  -9  10 5446.04 360.978   3
   3   9 -10 6090.17 358.699   2
  -3  -9 -10 5176.64 329.502   1
   3   9  -9 1072.28 218.092   2
  -3  -9  -9 1573.98 235.878   1
   3   9  -8 471.974 190.626   2
   3  -9   8 266.588 208.979   3
  -3  -9  -8 290.466 178.302   1
  -3  -9  -7 5987.31 327.778   1
   3   9  -7 6791.51 347.554   2
   3  -9   7 6086.49 353.265   3
  -3  -9  -6 15448.0 478.282   1
   3   9  -6 14610.1 463.371   2
   3  -9   5 21823.4 579.959   3
   3   9  -5 23499.4 572.694   2
  -3  -9  -5 22361.0 563.992   1
   3  -9   4 5480.27 342.513   3
   3   9  -4 5637.78 323.931   2
  -3  -9  -4 5179.76 303.302   1
   3   9  -3 18286.5 512.465   2
  -3  -9  -3 18567.6 511.535   1
   3   9  -2 55073.6 686.331   3
   3  -9   2 56166.2 872.319   3
   3   9  -2 55331.9 839.042   2
  -3  -9  -2 56629.5 849.911   1
   3   9  -1 24700.4 446.081   3
   3  -9   1 22844.9 573.682   3
  -3  -9  -1 23033.1 567.049   1
   3  -9   0 15695.5 489.915   3
   3   9   0 16642.9 360.999   3
   3  -9  -1 22104.2 572.022   3
  -3  -9   1 21713.5 552.881   1
   3  -9  -2 53103.0 849.631   3
   3   9   2 56164.1 582.160   3
   3  -9  -3 19072.9 541.959   3
   3  -9  -4 5903.35 351.285   3
   3  -9  -5 23441.3 613.667   3
   3  -9  -6 15446.3 500.029   3
   3  -9  -7 6844.18 355.928   3
   3  -9  -8 683.655 216.520   3
   3  -9  -9 1853.90 244.411   3
   3  -9 -10 4654.07 328.094   3
   3  -9 -11 15424.9 530.810   3
   3  -9 -12 2923.10 294.295   3
   3  -9 -13 1665.09 262.553   3
   3  -9 -14 1726.69 265.696   3
   3  10 -12 4051.69 341.697   2
  -3 -10 -12 5685.25 369.408   1
   3  10 -11 4486.98 340.572   2
  -3 -10 -11 4201.19 315.669   1
   3 -10  11 4404.80 349.378   3
  -3 -10 -10 1001.12 237.101   1
   3 -10  10 677.845 234.477   3
   3  10 -10 696.388 225.073   2
  -3 -10  -9 20332.3 592.554   1
   3  10  -9 19534.7 579.415   2
   3 -10   9 19292.9 593.321   3
  -3 -10  -8 2582.38 262.225   1
   3  10  -8 1979.77 250.733   2
   3 -10   8 2336.33 281.052   3
   3 -10   7 908.384 229.158   3
  -3 -10  -7 852.439 207.228   1
   3  10  -7 1101.18 222.015   2
   3 -10   6 4876.29 340.724   3
   3  10  -6 4204.90 298.443   2
  -3 -10  -6 4737.44 315.833   1
   3 -10   5 20977.1 596.493   3
   3  10  -5 19724.8 546.499   2
  -3 -10  -5 20044.1 552.306   1
   3 -10   4 3499.73 316.606   3
   3  10  -4 3984.54 296.071   2
  -3 -10  -4 2931.39 265.423   1
   3 -10   3 965.263 237.458   3
   3  10  -3 1025.81 215.222   2
  -3 -10  -3 1210.77 203.075   1
   3 -10   2 2043.20 258.752   3
   3  10  -2 1892.49 233.577   2
  -3 -10  -2 2095.21 245.336   1
   3 -10   1 4826.11 332.399   3
  -3 -10  -1 4525.62 298.946   1
   3 -10   0 3339.77 291.780   3
  -3 -10   0 4336.44 294.982   1
   3 -10  -1 5028.90 328.101   3
   3 -10  -2 2442.79 266.085   3
   3 -10  -3 1748.40 249.399   3
   3 -10  -4 3723.08 302.555   3
   3 -10  -5 19632.3 569.247   3
   3 -10  -6 4724.10 334.475   3
   3 -10  -7 1013.54 244.377   3
   3 -10  -8 2297.44 262.113   3
   3 -10  -9 18975.2 580.258   3
   3 -10 -10 964.455 230.689   3
   3 -10 -11 4711.95 347.778   3
   3 -10 -12 4246.50 346.017   3
   3 -10 -13 1090.68 229.548   3
  -3 -11 -11 4584.31 351.713   1
  -3 -11 -10 7323.51 411.099   1
   3  11 -10 8719.75 439.968   2
  -3 -11  -9 6062.66 372.020   1
   3  11  -9 7036.56 389.809   2
   3 -11   9 6998.26 433.330   3
  -3 -11  -8 5791.87 357.932   1
   3  11  -8 5714.08 359.539   2
   3 -11   8 5200.83 378.030   3
   3 -11   7 9254.00 443.673   3
   3  11  -7 9103.83 416.539   2
  -3 -11  -7 9263.18 418.353   1
   3 -11   6 5039.18 357.849   3
   3  11  -6 5200.25 334.160   2
  -3 -11  -6 4519.23 321.003   1
   3 -11   5 5754.02 372.148   3
   3  11  -5 5362.51 337.562   2
   3 -11   4 23610.3 649.329   3
   3  11  -4 23078.4 607.953   2
  -3 -11  -4 22704.6 602.005   1
   3 -11   3 10266.1 460.123   3
   3  11  -3 10351.0 423.782   2
  -3 -11  -3 9751.83 417.435   1
   3 -11   2 7223.87 394.453   3
   3  11  -2 7603.70 374.626   2
  -3 -11  -2 8508.64 392.254   1
   3 -11   1 7797.10 397.657   3
   3  11  -1 6876.18 355.323   2
  -3 -11  -1 6648.97 365.286   1
   3 -11   0 1203.09 249.001   3
  -3 -11   0 184.852 209.757   1
   3 -11  -1 7785.73 391.254   3
   3 -11  -2 8435.81 410.750   3
   3 -11  -3 9637.39 439.167   3
   3 -11  -4 23150.2 630.859   3
   3 -11  -5 5378.88 358.139   3
   3 -11  -6 4608.35 344.319   3
   3 -11  -7 8590.60 424.007   3
   3 -11  -8 4460.74 348.495   3
   3 -11  -9 6554.40 408.742   3
   3 -11 -10 8588.41 438.137   3
   3 -11 -11 5060.92 352.208   3
  -3 -12  -9 2096.09 267.731   1
   3  12  -8 13300.6 516.160   2
  -3 -12  -8 14197.0 529.670   1
   3  12  -7 3408.63 296.409   2
  -3 -12  -7 2213.38 265.265   1
   3  12  -6 1202.24 224.670   2
  -3 -12  -6 1169.36 229.605   1
  -3 -12  -5 140.609 181.566   1
   3 -12   5 676.360 246.801   3
   3  12  -5 392.731 189.282   2
   3 -12   4 5535.86 390.614   3
   3  12  -4 4874.80 327.231   2
  -3 -12  -4 4502.40 317.579   1
   3  12  -3 919.949 215.971   2
   3 -12   3 681.393 228.136   3
  -3 -12  -3 634.362 208.028   1
   3 -12   2 1380.30 259.492   3
   3  12  -2 862.716 220.140   2
  -3 -12  -2 1203.35 236.216   1
   3 -12   1 29551.2 732.822   3
   3  12  -1 27944.6 672.194   2
  -3 -12  -1 29584.3 694.345   1
   3 -12   0 12594.4 498.146   3
   3  12   0 11394.9 450.537   2
   3 -12  -1 29927.1 731.463   3
   3 -12  -2 1277.83 255.797   3
   3 -12  -3 14.7820 208.830   3
   3 -12  -4 5288.42 360.335   3
   3 -12  -5 698.846 231.928   3
   3 -12  -6 1640.93 267.973   3
   3 -12  -7 2919.00 304.558   3
  -3 -13  -6 4160.90 326.631   1
   3  13  -5 1099.76 231.674   2
  -3 -13  -5 682.520 214.200   1
   3  13  -4 1161.98 229.028   2
  -3 -13  -4 771.791 217.646   1
   3  13  -3 4099.81 310.615   2
  -3 -13  -3 4184.86 321.760   1
   3  13  -2 1621.36 243.285   2
  -3 -13  -2 2004.71 254.832   1
   3  13  -1 4400.28 323.856   2
   3  13   0 3703.37 301.334   2
   3  13   1 4417.32 327.874   2
   3  14   0 6743.46 388.888   2
   3  14   1 3012.54 288.760   2
   3  14   2 1518.37 240.883   2
   4   0   0 173.110 84.0659   1
  -4   0   0 180.936 105.837   1
   4   0   0 293.541 104.016   3
   4   0   1 19597.3 350.400   3
   4   0  -1 18635.3 363.351   1
   4   0  -1 19464.3 365.799   3
   4   0   1 19578.9 371.290   1
  -4   0  -1 18922.4 370.382   1
  -4   0  -2 7196.93 242.301   1
   4   0  -2 7038.14 236.881   1
   4   0   2 7242.56 214.743   3
   4   0  -2 7857.14 258.083   3
  -4   0  -2 7558.33 221.907   3
  -4   0   2 8415.26 263.863   1
   4   0   2 8047.74 248.256   1
   4   0  -3 37676.2 519.907   1
   4   0   3 38666.5 457.033   3
  -4   0  -3 39170.9 542.557   1
   4   0   3 38386.5 529.443   1
   4   0  -3 37466.8 531.183   2
   4   0  -3 38102.4 546.604   3
  -4   0  -3 38174.9 452.445   3
   4   0   4 57580.8 541.768   3
  -4   0  -4 56400.0 665.475   1
   4   0  -4 57305.7 658.462   2
   4   0  -4 56160.3 683.510   3
   4   0   4 57130.3 657.300   1
   4   0  -4 56776.7 632.714   1
   4   0   5 5986.24 244.807   1
   4   0   5 5381.00 184.926   3
   4   0  -5 5149.15 226.647   2
  -4   0  -5 5438.02 182.401   3
  -4   0  -5 5251.55 234.928   1
   4   0  -5 4807.61 239.867   3
   4   0  -5 5613.50 227.741   1
   4   0   6 27455.3 369.713   3
   4   0  -6 26397.9 470.497   2
   4   0   6 27749.6 486.835   1
  -4   0  -6 27361.6 375.734   3
   4   0  -6 26401.5 509.645   3
  -4   0  -6 27050.7 488.411   1
   4   0  -7 704.239 150.939   2
  -4   0  -7 870.269 100.208   3
   4   0  -7 886.027 162.674   3
  -4   0  -7 687.695 143.732   1
   4   0  -7 817.675 132.782   1
   4   0   7 1304.66 125.484   3
   4   0  -8 11179.9 348.083   2
  -4   0  -8 11519.3 260.052   3
   4   0  -8 11136.2 376.749   3
  -4   0  -8 10642.6 341.715   1
   4   0   8 11245.8 255.236   3
   4   0  -9 644.841 155.519   2
  -4   0  -9 724.490 103.727   3
  -4   0  -9 1039.21 180.275   1
   4   0   9 827.672 120.544   3
   4   0 -10 5552.15 279.123   2
  -4   0 -10 5697.28 201.327   3
   4   0  10 6071.90 210.449   3
  -4   0 -10 5233.66 277.468   1
   4   0 -11 1211.56 185.061   2
  -4   0 -11 1350.94 193.693   1
  -4   0 -11 1467.98 136.473   3
  -4   0 -12 9885.47 278.579   3
   4   0 -12 9887.94 378.262   2
  -4   0 -13 6244.20 329.089   1
   4   0 -13 6337.08 333.571   2
  -4   0 -14 2734.72 257.836   1
   4   0 -14 2324.45 256.718   2
  -4   0 -15 357.060 213.531   1
   4   0 -15 874.013 221.644   2
  -4   0 -16 8507.52 420.934   1
   4   0 -16 9870.22 443.150   2
  -4   0 -17 982.306 240.636   1
   4   0 -17 799.853 231.704   2
   4   0 -18 3621.08 334.534   2
   4   1 -18 1329.02 275.561   2
  -4  -1 -17 12417.7 503.129   1
   4   1 -17 12314.2 505.090   2
  -4  -1 -16 2516.19 271.702   1
   4   1 -16 2898.75 291.300   2
  -4  -1 -15 2915.84 274.596   1
   4   1 -15 2198.05 277.852   2
  -4  -1 -14 1744.32 243.536   1
   4   1 -14 1228.68 218.681   2
  -4  -1 -13 14946.8 473.941   1
   4   1 -13 15637.7 480.618   2
   4   1 -12 14882.4 460.735   2
  -4  -1 -12 14164.6 460.186   1
   4   1 -11 23584.2 542.281   2
  -4  -1 -11 23094.3 345.832   3
   4  -1  11 24170.3 438.244   3
  -4  -1 -11 23110.6 550.428   1
   4   1 -10 23077.4 522.920   2
  -4  -1 -10 23603.4 331.843   3
  -4  -1 -10 22862.8 533.966   1
   4  -1  10 23816.1 426.401   3
   4   1  -9 31385.2 590.691   2
  -4  -1  -9 31115.0 364.334   3
  -4  -1  -9 30860.3 588.527   1
   4  -1   9 31487.7 470.731   3
   4   1  -8 6261.88 284.687   2
  -4  -1  -8 6223.77 167.604   3
  -4  -1  -8 6709.92 292.673   1
   4  -1   8 6975.68 238.826   3
   4  -1   7 3467.89 180.757   3
   4   1  -7 3015.81 215.861   2
  -4  -1  -7 3345.01 126.912   3
  -4  -1  -7 3170.94 217.255   1
   4  -1   6 2104.69 157.037   3
   4   1  -6 1758.39 172.978   2
  -4  -1  -6 2256.72 113.522   3
  -4  -1  -6 2193.49 191.832   1
   4   1  -6 1893.74 164.624   1
   4  -1   5 67831.0 638.309   3
   4   1  -5 65739.2 744.127   2
   4  -1   5 65979.0 696.278   1
  -4  -1  -5 66400.4 775.060   1
  -4  -1  -5 67909.6 509.570   3
   4   1  -5 68496.2 772.365   3
   4   1  -5 66897.0 736.345   1
   4  -1   4 2867.74 171.262   3
  -4  -1  -4 3041.98 199.453   1
   4   1  -4 3129.12 214.482   2
   4   1  -4 3492.44 197.363   3
   4  -1   4 2929.20 170.467   1
   4   1  -4 3080.05 185.294   1
   4   1  -3 5996.35 237.034   1
  -4  -1  -3 6138.04 244.931   1
   4  -1   3 6788.93 225.749   3
   4   1  -3 6794.09 251.963   2
   4   1  -3 6514.03 236.372   3
   4  -1   3 6495.36 229.176   1
  -4  -1  -2 7187.39 258.277   1
   4  -1   2 6992.60 224.784   1
   4   1  -2 7185.12 252.011   1
   4  -1   2 6688.19 223.146   3
   4   1  -2 7341.71 240.617   3
   4  -1   1 7919.11 242.687   3
   4   1  -1 7785.79 256.577   1
   4   1  -1 7865.76 237.951   3
  -4   1   1 8023.82 236.123   1
   4  -1   1 6391.13 207.958   1
  -4  -1  -1 6836.29 246.996   1
   4  -1   0 526.112 121.690   3
   4  -1   0 244.373 84.3804   1
  -4   1   0 420.901 108.051   3
   4   1   0 245.403 89.7989   3
  -4   1   0 339.315 95.2712   1
  -4  -1   0 387.971 114.431   1
   4   1   0 315.434 107.378   1
   4   1   1 7568.98 210.398   3
   4  -1  -1 7731.68 256.137   3
   4  -1  -1 7858.56 229.905   1
  -4   1  -1 7804.74 238.872   3
   4   1   1 8200.40 263.491   1
  -4  -1   1 7979.49 265.117   1
  -4   1  -1 7528.27 228.084   1
  -4   1  -2 7059.56 225.306   1
   4  -1  -2 7434.12 224.910   1
   4   1   2 7627.36 201.005   3
   4  -1  -2 7060.02 255.756   3
  -4   1  -2 7244.20 231.952   3
   4  -1  -2 6611.61 223.297   2
  -4  -1   2 7068.93 251.898   1
   4   1   2 6733.92 245.892   1
   4   1   3 6997.96 248.174   1
   4  -1  -3 6295.04 214.336   1
   4   1   3 6428.65 184.647   3
  -4   1  -3 6524.11 224.338   1
   4  -1  -3 6065.13 217.989   2
   4  -1  -3 6637.73 256.812   3
  -4   1  -3 6302.99 214.886   3
   4   1   4 2790.74 130.886   3
   4  -1  -4 2977.25 174.065   2
   4   1   4 2613.37 189.887   1
  -4   1  -4 3479.06 189.743   1
  -4   1  -4 3097.72 161.310   3
   4  -1  -4 2424.89 194.926   3
   4  -1  -4 2751.20 155.023   1
   4   1   5 66264.3 492.121   3
   4  -1  -5 66629.8 678.388   2
  -4   1  -5 65818.6 635.757   3
   4  -1  -5 66792.0 787.147   3
  -4   1  -5 66233.4 712.074   1
   4   1   5 66722.0 760.511   1
   4  -1  -5 65622.4 676.761   1
   4   1   6 1853.87 109.949   3
   4  -1  -6 1834.54 164.239   2
  -4   1  -6 1789.02 134.855   3
   4  -1  -6 2008.09 195.072   3
  -4   1  -6 2024.93 171.739   1
   4  -1  -6 2146.03 156.536   1
   4  -1  -7 3272.49 203.906   2
  -4   1  -7 3174.39 168.969   3
   4  -1  -7 3781.84 242.667   3
   4  -1  -7 3195.97 181.746   1
  -4   1  -7 3631.88 206.532   1
   4   1   7 3136.11 130.243   3
   4  -1  -8 5929.42 259.841   2
  -4   1  -8 6597.09 225.168   3
   4  -1  -8 5644.77 284.801   3
   4  -1  -8 6623.06 244.532   1
  -4   1  -8 6933.25 278.698   1
   4   1   8 6716.43 175.488   3
  -4   1  -9 30485.8 561.466   1
   4  -1  -9 30281.6 536.795   2
  -4   1  -9 31058.2 464.036   3
   4  -1  -9 30753.5 608.643   3
  -4   1 -10 22966.7 505.395   1
  -4   1 -10 23559.2 418.972   3
   4  -1 -10 22513.7 544.465   3
   4  -1 -10 22276.9 489.345   2
  -4   1 -11 22826.7 524.577   1
  -4   1 -11 24320.0 450.725   3
   4  -1 -11 23234.1 573.505   3
   4  -1 -11 23449.3 518.445   2
  -4   1 -12 14431.6 361.038   3
  -4   1 -12 14361.7 444.362   1
   4  -1 -12 14406.8 485.715   3
   4  -1 -12 13972.7 431.475   2
  -4   1 -13 14061.2 460.707   1
   4  -1 -13 14583.7 503.298   3
   4  -1 -13 14121.9 449.057   2
  -4   1 -14 1484.10 237.630   1
   4  -1 -14 1747.43 237.587   3
   4  -1 -14 2128.70 243.492   2
  -4   1 -15 2585.55 269.676   1
   4  -1 -15 2486.61 279.459   3
   4  -1 -15 1817.68 252.907   2
  -4   1 -16 2839.86 282.322   1
   4  -1 -16 3046.63 301.683   3
   4  -1 -16 2502.31 286.877   2
  -4   1 -17 13811.0 525.756   1
   4  -1 -17 12924.4 537.946   3
   4  -1 -18 1486.33 276.050   2
  -4  -2 -17 1325.88 244.465   1
   4   2 -17 1142.07 260.174   2
  -4  -2 -16 2126.59 268.555   1
   4   2 -16 2107.87 290.676   2
  -4  -2 -15 12215.6 468.198   1
   4   2 -15 11137.2 458.474   2
  -4  -2 -14 2875.37 274.518   1
   4   2 -14 2084.28 254.735   2
  -4  -2 -13 1759.24 237.098   1
   4   2 -13 2165.55 254.654   2
   4   2 -12 2461.68 242.916   2
   4  -2  12 2102.22 189.662   3
  -4  -2 -12 2042.56 241.157   1
   4  -2  11 28095.6 512.211   3
   4   2 -11 27262.6 598.956   2
  -4  -2 -11 27376.4 607.281   1
   4   2 -10 6486.06 322.932   2
  -4  -2 -10 5779.99 133.433   3
  -4  -2 -10 6925.64 329.561   1
   4  -2  10 5821.35 251.856   3
   4   2  -9 7586.11 331.051   2
  -4  -2  -9 7846.36 138.626   3
  -4  -2  -9 7848.66 332.391   1
   4  -2   9 8586.21 286.353   3
   4  -2   8 5724.80 240.684   3
   4   2  -8 5331.60 271.545   2
  -4  -2  -8 5971.67 293.258   1
   4  -2   8 5703.44 261.728   2
   4  -2   7 52351.7 622.522   3
   4   2  -7 49951.7 704.393   2
  -4  -2  -7 51295.5 739.475   1
   4  -2   7 50656.2 660.176   2
   4  -2   6 6632.64 245.735   3
   4   2  -6 6728.94 284.073   2
  -4  -2  -6 6689.40 290.995   1
   4  -2   6 6414.29 257.155   2
   4  -2   5 20993.9 396.276   3
   4  -2   5 21673.6 392.609   1
  -4  -2  -5 21082.8 457.602   1
   4   2  -5 20142.8 446.724   2
   4  -2   4 9704.41 286.708   3
  -4  -2  -4 8625.56 300.522   1
   4   2  -4 9025.01 308.207   2
   4  -2   4 10045.4 267.918   1
   4   2  -4 8921.46 295.525   1
   4   2  -3 30803.5 519.291   1
  -4  -2  -3 30322.9 527.307   1
   4  -2   3 29796.3 470.041   3
   4   2  -3 29895.7 522.423   2
   4   2  -3 30789.6 470.238   3
   4  -2   3 30470.0 431.781   1
  -4  -2  -2 10842.3 326.505   1
   4   2  -2 9979.69 312.316   1
   4  -2   2 10058.3 303.192   3
   4  -2   2 9933.65 249.702   1
   4   2  -2 9931.83 268.197   3
   4  -2   1 40687.9 465.729   1
   4  -2   1 39167.0 538.905   3
   4   2  -1 40821.9 584.189   1
   4   2  -1 40363.0 483.835   3
  -4   2   1 40491.1 572.375   3
  -4   2   1 40326.6 463.058   1
   4  -2   0 35768.8 529.740   3
   4   2   0 37971.7 445.584   3
   4   2   0 36037.5 552.792   1
  -4   2   0 36402.9 529.197   3
  -4   2   0 36027.3 442.995   1
  -4  -2   0 34534.1 544.217   1
   4  -2   0 36572.5 439.174   1
   4  -2  -1 39798.5 572.204   3
   4   2   1 42274.6 436.841   3
  -4   2  -1 40671.2 554.516   3
   4  -2  -1 40875.7 462.686   1
   4   2   1 40495.1 586.141   1
  -4  -2   1 40450.6 591.526   1
  -4   2  -1 40114.8 467.644   1
  -4   2  -2 10179.2 251.693   1
   4   2   2 10042.8 211.470   3
   4  -2  -2 9010.59 295.392   3
   4  -2  -2 10294.8 245.915   1
  -4   2  -2 9139.26 273.901   3
   4  -2  -2 9504.31 244.514   2
  -4  -2   2 9410.59 312.602   1
   4   2   2 9045.54 295.975   1
   4   2   3 30363.8 514.876   1
   4  -2  -3 30502.4 414.449   1
   4   2   3 31681.4 330.614   3
  -4   2  -3 31247.7 433.689   1
   4  -2  -3 30094.1 412.539   2
   4  -2  -3 29083.6 509.192   3
  -4   2  -3 30985.6 476.547   3
   4  -2  -4 9314.27 247.022   1
   4   2   4 10200.0 179.708   3
   4  -2  -4 9936.33 258.021   2
  -4   2  -4 10203.6 284.698   3
   4  -2  -4 9298.11 318.506   3
  -4   2  -4 8909.37 260.148   1
   4   2   5 19194.2 214.320   3
   4  -2  -5 20497.2 367.804   2
  -4   2  -5 19706.1 385.098   3
   4  -2  -5 20071.7 460.041   3
  -4   2  -5 21098.5 393.186   1
   4  -2  -5 20681.5 364.468   1
  -4   2  -6 6575.11 235.627   3
   4   2   6 5926.00 118.571   3
   4  -2  -6 6177.13 284.068   3
  -4   2  -6 6068.36 239.123   1
   4  -2  -6 6157.23 216.009   1
   4  -2  -7 51754.8 615.221   2
  -4   2  -7 52483.2 627.063   3
   4  -2  -7 51449.7 754.751   3
   4  -2  -7 52172.0 609.961   1
  -4   2  -7 49920.8 639.059   1
   4  -2  -8 5823.46 245.738   2
  -4   2  -8 5691.14 228.946   3
   4  -2  -8 5701.41 296.245   3
   4  -2  -8 5441.48 220.969   1
  -4   2  -8 5465.26 251.327   1
  -4   2  -9 8409.51 302.085   1
  -4   2  -9 7978.81 267.721   3
   4  -2  -9 7864.19 342.010   3
   4  -2  -9 7751.55 283.923   2
  -4   2 -10 7165.24 302.205   1
  -4   2 -10 7305.14 270.447   3
   4  -2 -10 6741.52 329.901   3
   4  -2 -10 6235.32 272.294   2
  -4   2 -11 26190.2 495.869   3
   4  -2 -11 26583.2 611.428   3
  -4   2 -12 1491.00 219.568   1
   4  -2 -12 2126.75 243.406   3
   4  -2 -12 1848.54 222.445   2
  -4   2 -13 1843.09 235.175   1
   4  -2 -13 1769.95 240.909   3
   4  -2 -13 1827.85 222.781   2
   4  -2 -14 1678.09 243.361   3
   4  -2 -14 1382.53 221.676   2
  -4   2 -15 11501.3 449.903   1
   4  -2 -15 11419.7 468.965   3
   4  -2 -15 11958.0 450.824   2
  -4   2 -16 1489.23 242.782   1
   4  -2 -16 2099.04 276.741   3
   4  -2 -16 1247.04 245.551   2
  -4   2 -17 1345.63 250.804   1
   4  -2 -17 923.948 236.657   3
  -4   2 -18 9335.99 460.172   1
   4  -2 -18 9083.59 433.893   2
   4  -2 -19 5366.33 369.449   2
   4   3 -17 920.963 258.938   2
   4   3 -16 4042.84 343.803   2
  -4  -3 -16 3852.47 322.856   1
  -4  -3 -15 408.012 212.917   1
   4   3 -15 900.769 233.691   2
  -4  -3 -14 21502.5 604.655   1
   4   3 -14 20229.5 582.036   2
   4   3 -13 5407.86 335.083   2
  -4  -3 -13 5301.76 327.210   1
   4  -3  13 4434.11 265.792   3
   4   3 -12 5432.58 324.695   2
  -4  -3 -12 5620.33 333.841   1
   4   3 -11 16204.7 489.223   2
  -4  -3 -11 16802.8 499.652   1
   4  -3  11 17000.2 430.082   3
   4   3 -10 25532.8 589.508   2
  -4   3  10 24147.2 475.376   2
  -4  -3 -10 26179.1 601.223   1
   4  -3  10 26208.2 503.357   3
  -4  -3  -9 173.550 158.466   1
   4  -3   9 114.797 145.066   3
   4   3  -9-66.8030 175.158   2
  -4   3   9 139.629 118.512   2
   4  -3   8 758.569 156.431   3
   4   3  -8 1378.08 187.602   2
  -4  -3  -8 1097.12 188.835   1
   4  -3   8 845.205 154.329   2
   4  -3   7 3116.64 208.112   3
   4   3  -7 2759.99 216.393   2
  -4  -3  -7 2657.50 233.902   1
   4  -3   7 3117.32 204.151   2
   4  -3   6 19775.6 421.633   3
   4   3  -6 19291.1 460.380   2
  -4  -3  -6 18966.3 465.573   1
   4  -3   6 19548.3 389.536   2
   4  -3   5 26261.0 473.566   3
  -4  -3  -5 25471.6 515.369   1
   4   3  -5 25047.4 517.202   2
   4  -3   5 26886.9 433.047   2
   4  -3   4 1950.43 183.623   3
  -4  -3  -4 1972.03 194.956   1
   4   3  -4 2001.86 196.443   2
  -4  -3  -3 39305.6 618.439   1
   4  -3   3 40048.1 581.409   3
   4   3  -3 41983.0 641.726   2
   4  -3   3 41583.5 477.836   1
  -4  -3  -2 7414.33 291.545   1
   4  -3   2 7005.34 200.793   1
   4  -3   2 6615.94 266.608   3
   4  -3   1 17234.4 395.449   3
  -4   3   1 16527.6 391.728   3
   4   3  -1 17928.3 326.200   3
   4  -3   1 17855.3 294.728   1
  -4  -3  -1 16572.8 406.298   1
   4  -3   0 696.652 87.9884   1
   4  -3   0 616.056 148.600   3
  -4   3   0 580.355 123.435   3
   4   3   0 748.553 96.1088   3
  -4   3   0 808.793 90.7558   1
  -4  -3   0 529.027 146.954   1
   4  -3  -1 17935.0 410.657   3
   4   3   1 18293.8 283.908   3
  -4   3  -1 17900.5 398.079   3
   4  -3  -1 16918.1 283.480   2
  -4  -3   1 16658.4 409.980   1
   4  -3  -1 17198.1 276.794   1
  -4   3  -1 17620.6 290.558   1
  -4   3  -2 7648.63 204.422   1
   4   3   2 7196.78 166.597   3
   4  -3  -2 6865.94 190.831   2
  -4   3  -2 7212.24 264.362   3
   4  -3  -2 7523.15 195.827   1
  -4  -3   2 7243.77 286.546   1
   4  -3  -3 40012.5 434.928   2
   4   3   3 38804.8 311.700   3
  -4   3  -3 39229.8 454.288   1
   4  -3  -3 40607.7 433.102   1
   4  -3  -3 38907.4 611.834   3
  -4   3  -3 38554.0 562.749   3
   4  -3  -4 1511.71 113.690   1
   4   3   4 1500.67 55.8935   3
   4  -3  -4 1650.35 124.019   2
  -4   3  -4 1835.19 162.718   3
   4  -3  -4 1597.14 191.265   3
  -4   3  -4 1728.69 132.896   1
   4  -3  -5 26522.5 389.429   2
  -4   3  -5 24873.5 463.508   3
   4  -3  -5 25204.5 518.033   3
  -4   3  -5 26774.4 420.569   1
   4  -3  -5 27277.1 386.816   1
   4  -3  -6 21224.7 366.939   2
  -4   3  -6 20815.5 426.037   3
   4  -3  -6 18868.9 471.397   3
  -4   3  -6 19746.5 383.483   1
   4  -3  -6 20209.8 348.143   1
  -4   3  -7 3341.35 195.926   3
   4  -3  -7 2821.98 228.267   3
   4  -3  -7 3236.26 166.215   1
  -4   3  -7 3340.33 189.863   1
   4  -3  -7 3097.16 179.290   2
  -4   3  -8 1044.01 146.179   1
   4  -3  -8 1195.00 193.858   3
   4  -3  -8 918.722 115.611   1
   4  -3  -8 863.034 137.239   2
  -4   3  -9 324.942 144.196   1
   4  -3  -9 144.026 145.884   2
   4  -3  -9 245.477 166.082   3
  -4   3 -10 26567.1 532.696   1
   4  -3 -10 25504.4 600.995   3
   4  -3 -10 25167.3 489.456   2
  -4   3 -11 16666.1 444.858   1
   4  -3 -11 17139.1 511.953   3
   4  -3 -11 16248.7 422.656   2
  -4   3 -12 6448.27 318.718   1
   4  -3 -12 6467.76 351.537   3
   4  -3 -12 5893.38 293.166   2
   4  -3 -13 5102.60 336.584   3
   4  -3 -13 5490.13 320.434   2
   4  -3 -14 21973.0 608.542   3
  -4   3 -14 21342.3 565.969   1
   4  -3 -14 20034.6 520.666   2
  -4   3 -15 543.454 224.966   1
   4  -3 -15 318.398 204.112   3
   4  -3 -15 687.887 215.834   2
   4  -3 -16 3764.09 318.763   3
  -4   3 -16 3436.65 301.555   1
   4  -3 -16 3826.12 298.164   2
  -4   3 -17 1378.53 257.042   1
   4  -3 -17 1229.45 246.519   2
   4  -3 -18 501.988 228.302   2
  -4   3 -18 887.670 237.491   1
   4  -3 -19 108.413 218.611   2
  -4  -4 -16 806.509 230.209   1
   4   4 -16 897.513 248.774   2
  -4  -4 -15 12979.3 502.564   1
   4   4 -15 13084.5 503.806   2
  -4  -4 -14 890.968 221.461   1
   4   4 -14 750.139 230.280   2
   4  -4  14 818.033 200.163   3
  -4  -4 -13 27023.5 668.806   1
   4  -4  13 27959.3 593.651   3
   4   4 -13 26333.6 652.095   2
   4   4 -12 3338.04 285.077   2
  -4  -4 -12 3396.20 285.009   1
   4  -4  12 3137.45 244.340   3
   4   4 -11 8825.43 395.343   2
  -4  -4 -11 8479.56 389.284   1
   4  -4  11 8138.63 331.521   3
   4   4 -10 16557.8 496.799   2
  -4   4  10 17136.5 395.458   2
  -4  -4 -10 16395.2 493.287   1
   4  -4  10 18020.3 460.031   3
   4   4  -9 9331.59 381.723   2
  -4   4   9 9779.53 290.439   2
  -4  -4  -9 9121.27 384.347   1
   4  -4   9 9425.20 345.203   3
   4  -4   8 7299.95 300.062   3
   4   4  -8 7375.89 328.354   2
  -4  -4  -8 6951.39 337.530   1
   4  -4   8 7343.18 277.454   2
   4  -4   7 19746.7 448.647   3
   4   4  -7 20120.6 501.470   2
   4  -4   7 20320.1 404.063   2
   4  -4   6 11602.3 354.403   3
  -4  -4  -6 11750.8 385.436   1
   4   4  -6 11355.1 375.020   2
   4  -4   6 11719.4 297.903   2
   4  -4   5 13266.8 375.295   3
   4   4  -5 13666.0 403.492   2
   4  -4   5 13761.1 305.054   2
   4  -4   4 14784.7 389.987   3
   4   4  -4 15454.3 423.555   2
   4  -4   4 14588.2 293.039   2
  -4  -4  -3 21557.2 478.660   1
   4  -4   3 22371.3 464.141   3
   4   4  -3 21483.8 490.971   2
   4  -4   3 21648.0 330.613   2
   4  -4   2 9672.19 324.654   3
   4  -4   2 9455.10 215.883   2
  -4  -4  -2 9018.00 327.281   1
   4  -4   1 4264.10 246.129   3
   4  -4   1 3786.21 137.749   1
   4  -4   0 33226.2 562.827   3
   4  -4   0 33568.3 337.816   1
   4  -4  -1 3436.68 124.632   1
   4  -4  -1 3726.15 236.961   3
   4  -4  -1 3727.29 127.687   2
   4   4   1 3493.45 133.341   3
  -4  -4   1 3180.57 225.875   1
  -4   4  -1 3683.89 130.886   1
   4  -4  -2 9077.22 184.334   2
   4  -4  -2 8863.45 330.033   3
   4   4   2 9081.49 170.216   3
  -4  -4   2 9287.77 332.802   1
   4  -4  -2 9157.51 183.039   1
   4   4   2 9206.32 165.235   3
  -4   4  -2 9477.61 207.542   1
   4  -4  -3 23087.3 300.321   2
  -4   4  -3 21950.6 321.041   1
   4   4   3 16920.9 170.207   3
   4  -4  -3 22318.5 492.478   3
   4  -4  -3 23107.2 293.151   1
   4   4   3 17828.9 171.515   3
   4  -4  -4 14941.1 254.807   2
   4  -4  -4 14458.7 248.888   1
   4  -4  -4 15270.7 427.989   3
   4  -4  -5 12736.1 399.637   3
  -4   4  -5 13443.6 291.611   1
   4  -4  -5 13216.2 251.029   1
   4  -4  -6 11916.7 396.458   3
   4  -4  -6 11684.5 253.919   1
  -4   4  -6 11928.7 291.870   1
   4  -4  -6 11860.6 262.817   2
   4  -4  -7 19215.3 493.707   3
   4  -4  -7 19401.5 342.166   1
   4  -4  -7 19590.9 353.419   2
  -4   4  -7 20496.8 394.606   1
  -4   4  -8 7872.81 270.293   1
   4  -4  -8 7806.39 349.269   3
   4  -4  -8 7469.10 231.933   1
   4  -4  -8 7209.21 248.470   2
  -4   4  -9 9826.97 320.595   1
   4  -4  -9 9146.18 376.614   3
   4  -4  -9 10046.0 299.055   2
  -4   4 -10 17314.4 434.806   1
   4  -4 -10 16756.7 505.808   3
   4  -4 -10 17773.6 408.115   2
   4  -4 -11 7832.65 380.890   3
  -4   4 -11 7310.12 315.600   1
   4  -4 -11 8294.92 308.259   2
   4  -4 -12 4169.46 309.556   3
   4  -4 -12 3638.60 240.022   2
   4  -4 -13 24619.8 637.413   3
  -4   4 -13 26574.4 602.623   1
   4  -4 -13 25076.7 535.647   2
   4  -4 -14 1141.38 233.100   3
  -4   4 -14 822.267 211.328   1
   4  -4 -14 1158.01 200.400   2
   4  -4 -15 14004.4 522.750   3
  -4   4 -15 13491.2 472.324   1
   4  -4 -15 13672.5 444.691   2
   4  -4 -16 1134.73 245.441   3
   4  -4 -16 1088.87 224.182   2
  -4   4 -16 500.099 222.102   1
   4  -4 -17 9449.60 417.580   2
  -4   4 -17 8405.92 421.764   1
   4  -4 -18 632.233 243.433   2
  -4   4 -18 1385.93 255.641   1
   4  -4 -19 4977.26 346.627   2
  -4  -5 -15 4161.69 336.862   1
   4  -5  15 3623.16 288.200   3
   4   5 -15 3884.82 336.129   2
   4   5 -14 9858.73 452.560   2
  -4  -5 -14 10434.8 459.402   1
   4  -5  14 11142.7 430.076   3
   4   5 -13 2242.11 277.111   2
  -4  -5 -13 2584.44 275.740   1
   4  -5  13 2220.35 246.442   3
   4   5 -12 2711.11 274.429   2
  -4  -5 -12 3063.26 285.960   1
   4  -5  12 2777.42 255.352   3
   4   5 -11 10699.2 432.419   2
  -4  -5 -11 11615.2 448.692   1
   4   5 -10 454.856 205.392   2
  -4  -5 -10 688.857 209.669   1
   4   5  -9 32096.3 671.159   2
  -4  -5  -9 33180.7 691.054   1
   4  -5   9 32324.1 615.672   3
   4  -5   9 33648.0 544.692   2
   4  -5   8 1999.04 214.273   3
   4   5  -8 2057.47 228.165   2
  -4  -5  -8 1712.18 233.909   1
   4  -5   8 1637.58 168.158   2
   4  -5   7 4251.34 260.469   3
   4   5  -7 4937.78 285.530   2
  -4  -5  -7 4513.02 287.039   1
   4  -5   7 4410.94 208.780   2
   4  -5   6 4390.82 262.885   3
  -4  -5  -6 4729.44 284.079   1
   4   5  -6 4495.50 278.003   2
   4  -5   6 4561.97 200.173   2
   4  -5   5 15422.9 426.116   3
  -4  -5  -5 15184.7 442.856   1
   4   5  -5 15584.2 447.547   2
   4  -5   5 15907.5 306.494   2
  -4  -5  -4 17001.2 460.370   1
   4  -5   4 16243.4 431.583   3
   4   5  -4 16687.7 456.277   2
   4  -5   4 16082.9 286.186   2
   4   5  -4 16019.6 349.105   3
  -4  -5  -3 34260.4 634.885   1
   4  -5   3 30977.8 576.155   3
   4   5  -3 29741.5 590.018   2
   4  -5   3 33493.5 365.121   2
   4   5  -3 29493.2 447.619   3
   4  -5   2 2455.31 227.541   3
   4  -5   2 2453.14 109.362   2
   4   5  -2 2403.22 151.258   3
  -4  -5  -2 2020.54 202.698   1
   4  -5   1 33361.2 598.973   3
   4  -5   1 32652.5 291.615   2
  -4  -5   0 450.578 157.425   1
   4  -5   0 331.487 48.6476   2
   4  -5   0 516.613 179.033   3
   4  -5   0 301.357 54.4191   2
   4   5   0 478.968 94.2974   3
   4  -5  -1 34044.2 604.858   3
  -4   5  -1 33685.3 287.606   1
  -4  -5   1 33730.5 619.243   1
   4  -5  -2 2326.83 216.367   3
  -4   5  -2 2317.73 99.3864   1
   4   5   2 2165.52 90.4231   3
  -4  -5   2 2412.76 221.167   1
   4  -5  -2 1920.28 69.5723   1
   4  -5  -2 1815.20 69.3611   2
   4   5   2 2147.36 93.7814   3
  -4   5  -3 33033.3 355.798   1
   4  -5  -3 31531.1 600.478   3
   4  -5  -3 29205.6 253.280   1
   4  -5  -3 27904.3 249.337   2
   4  -5  -4 15942.8 218.855   1
  -4   5  -4 16487.8 281.042   1
   4  -5  -4 16086.3 220.250   2
   4  -5  -5 16210.1 242.639   1
   4  -5  -5 15527.9 450.067   3
  -4   5  -5 15698.0 295.757   1
   4  -5  -5 16277.6 251.801   2
   4  -5  -6 4647.00 165.204   2
  -4   5  -6 4890.61 192.546   1
   4  -5  -6 4719.96 154.152   1
  -4   5  -7 5220.12 210.703   1
   4  -5  -7 5117.15 302.739   3
   4  -5  -7 5124.00 174.694   1
   4  -5  -7 5412.99 192.945   2
  -4   5  -8 1946.20 163.621   1
   4  -5  -8 2072.71 240.530   3
   4  -5  -8 1527.66 118.059   1
   4  -5  -8 1736.27 147.475   2
  -4   5  -9 34888.9 558.475   1
   4  -5  -9 34043.7 698.060   3
   4  -5  -9 33290.7 478.728   2
   4  -5 -10 527.445 211.473   3
   4  -5 -10 824.710 146.771   2
   4  -5 -11 11458.2 446.583   3
  -4   5 -11 11268.1 370.770   1
   4  -5 -11 10913.2 326.929   2
   4  -5 -12 2795.26 277.295   3
  -4   5 -12 2510.52 229.321   1
   4  -5 -12 2323.16 205.656   2
   4  -5 -13 2944.45 293.710   3
   4  -5 -13 2520.64 220.489   2
  -4   5 -13 3266.00 255.938   1
   4  -5 -14 12117.2 493.918   3
   4  -5 -14 10834.8 373.767   2
  -4   5 -14 11048.9 419.333   1
   4  -5 -15 3832.67 321.986   3
   4  -5 -15 4066.18 274.281   2
  -4   5 -15 4274.94 308.946   1
  -4   5 -16 7884.60 389.410   1
  -4   5 -17 2197.40 265.602   1
  -4   5 -18 1415.03 242.471   1
   4  -6  15 7942.73 394.479   3
   4   6 -14 2022.71 283.398   2
  -4  -6 -14 2467.30 292.805   1
   4  -6  14 2415.54 269.873   3
   4   6 -13 593.420 235.186   2
  -4  -6 -13 730.949 218.358   1
   4  -6  13 728.602 201.921   3
   4   6 -12 3081.04 300.981   2
  -4  -6 -12 3287.56 297.647   1
   4  -6  12 3235.33 265.725   3
   4   6 -11 2192.70 259.660   2
  -4  -6 -11 1363.26 233.459   1
   4  -6  11 1740.61 239.690   3
   4   6 -10 4573.73 305.147   2
  -4  -6 -10 4063.69 311.319   1
   4  -6  10 4436.10 297.666   3
   4  -6   9 6051.11 319.790   3
   4   6  -9 6316.62 347.541   2
  -4  -6  -9 6439.79 349.803   1
   4  -6   8 1933.30 225.337   3
  -4  -6  -8 2153.70 241.479   1
   4  -6   8 2392.63 167.106   2
   4  -6   7 18445.8 502.571   3
  -4  -6  -7 18044.7 511.430   1
   4   6  -7 18086.5 503.564   2
   4  -6   7 17983.8 346.758   2
   4  -6   6 6358.75 341.146   3
  -4  -6  -6 7153.97 343.598   1
   4   6  -6 6549.54 323.364   2
   4  -6   6 6868.22 210.605   2
   4  -6   5 25434.0 552.846   3
  -4  -6  -5 24506.8 572.435   1
   4   6  -5 23969.3 569.871   2
   4  -6   5 25622.4 349.026   2
  -4  -6  -4 13634.1 436.871   1
   4  -6   4 14935.1 437.344   3
   4   6  -4 12690.7 432.494   2
   4   6  -4 13510.4 339.245   3
   4  -6   4 14464.7 240.543   2
   4  -6   3 21992.6 527.350   3
   4   6  -3 20815.7 518.431   2
   4   6  -3 21616.3 397.430   3
   4  -6   3 20808.0 243.022   2
  -4  -6  -3 20371.5 508.241   1
   4  -6   2 5626.59 303.590   3
  -4  -6  -2 5441.37 289.476   1
   4   6  -2 5753.98 213.624   3
   4  -6   1 11734.6 397.654   3
  -4  -6  -1 11226.3 388.000   1
  -4  -6   0-1.66598 157.502   1
   4   6   0 207.066 90.8315   3
   4  -6   0 251.909 167.651   3
   4   6   1 12397.5 233.521   3
   4  -6  -1 13360.0 421.131   3
  -4  -6   1 12397.8 411.882   1
   4   6   2 5813.87 140.437   3
   4  -6  -2 6442.54 307.797   3
  -4  -6   2 6398.68 307.770   1
  -4   6  -3 21000.7 239.409   1
   4  -6  -3 21250.6 520.531   3
   4  -6  -4 15849.9 466.157   3
  -4   6  -4 14741.8 242.445   1
   4  -6  -5 26813.9 599.489   3
  -4   6  -5 26662.4 356.372   1
   4  -6  -6 7321.47 355.476   3
   4  -6  -6 6347.70 152.647   2
  -4   6  -6 7477.67 218.616   1
   4  -6  -6 6582.23 149.880   1
  -4   6  -7 18094.4 346.753   1
   4  -6  -7 18695.0 530.986   3
   4  -6  -7 17709.7 278.799   2
  -4   6  -8 2308.69 177.139   1
   4  -6  -8 2663.36 268.208   3
   4  -6  -8 2346.95 144.573   2
  -4   6  -9 6194.60 254.582   1
   4  -6  -9 6199.74 214.952   2
   4  -6 -10 4457.59 319.592   3
  -4   6 -10 4454.07 245.133   1
   4  -6 -10 3996.56 199.815   2
   4  -6 -11 1331.79 236.692   3
  -4   6 -11 1951.43 196.547   1
   4  -6 -11 1755.70 173.804   2
   4  -6 -12 3385.08 303.336   3
  -4   6 -12 3272.03 244.410   1
   4  -6 -13 879.921 226.764   3
  -4   6 -13 1113.12 196.658   1
   4  -6 -14 2487.21 286.501   3
  -4   6 -14 2505.54 244.004   1
   4  -6 -15 7144.33 405.054   3
  -4   6 -15 7606.04 371.471   1
  -4   6 -16 3013.25 279.535   1
  -4   6 -17 965.960 214.302   1
  -4   6 -18 3206.19 295.814   1
   4  -7  16 2192.78 288.549   3
   4  -7  15 11309.0 482.954   3
   4  -7  14 3319.36 301.712   3
   4   7 -13 14773.2 543.584   2
  -4  -7 -13 14118.5 530.829   1
   4  -7  13 14378.9 508.901   3
   4   7 -12 2566.65 287.452   2
  -4  -7 -12 2900.44 297.724   1
   4  -7  12 2723.69 275.883   3
   4  -7  11 556.683 216.424   3
   4   7 -11 390.034 209.343   2
  -4  -7 -11 440.715 224.622   1
   4   7 -10 8816.63 411.324   2
   4  -7  10 8491.26 387.064   3
   4  -7   9 14678.5 477.354   3
   4   7  -9 13529.5 475.391   2
  -4  -7  -9 12985.5 471.889   1
   4  -7   8 23408.8 583.881   3
  -4  -7  -8 24241.3 614.670   1
   4   7  -8 24400.1 613.009   2
   4  -7   7 17754.8 522.945   3
  -4  -7  -7 18936.5 541.854   1
   4   7  -7 17638.1 518.117   2
   4  -7   6 24797.7 600.360   3
  -4  -7  -6 23753.2 600.112   1
   4   7  -6 23626.8 584.547   2
  -4  -7  -5 1179.79 219.964   1
   4   7  -5 906.927 208.908   2
   4  -7   5 808.077 213.498   3
   4  -7   4 3655.74 278.589   3
   4   7  -4 3975.83 287.651   2
   4   7  -4 3120.07 200.927   3
  -4  -7  -4 3416.52 269.785   1
   4  -7   3 5016.82 297.964   3
   4   7  -3 4986.84 299.382   2
  -4  -7  -3 5780.68 315.191   1
   4   7  -3 5910.28 236.316   3
   4  -7   2 10137.7 395.891   3
  -4  -7  -2 10053.9 388.163   1
   4   7  -2 10966.4 292.828   3
   4   7  -1 39756.2 503.601   3
   4  -7   1 39429.3 713.220   3
  -4  -7  -1 37831.3 702.226   1
   4   7   0 2989.15 156.341   3
   4  -7   0 2982.16 271.968   3
   4   7   1 39749.9 428.750   3
   4  -7  -1 38367.4 711.424   3
  -4  -7   1 39536.9 734.689   1
   4   7   2 9480.94 191.712   3
   4  -7  -2 10217.8 413.067   3
  -4  -7   2 10810.1 414.490   1
   4  -7  -3 7549.36 353.783   3
   4   7   3 5033.78 103.865   3
  -4   7  -4 2910.71 99.6600   1
   4  -7  -4 3333.75 272.007   3
   4  -7  -5 1388.14 225.136   3
  -4   7  -5 885.606 88.5198   1
   4  -7  -6 23028.7 589.711   3
  -4   7  -6 23903.5 353.538   1
  -4   7  -7 17517.4 333.137   1
   4  -7  -7 17366.7 536.854   3
  -4   7  -8 25093.5 429.129   1
   4  -7  -8 25854.3 651.325   3
   4  -7  -9 15509.8 520.229   3
  -4   7  -9 15059.1 365.144   1
   4  -7 -10 10697.0 451.101   3
  -4   7 -10 8527.04 304.985   1
   4  -7 -11 144.448 196.304   3
  -4   7 -11 655.245 160.915   1
   4  -7 -12 2268.65 271.616   3
  -4   7 -12 2458.63 215.735   1
   4  -7 -13 13862.7 525.968   3
  -4   7 -13 14693.4 450.086   1
   4  -7 -14 3806.84 330.455   3
  -4   7 -14 3663.69 268.542   1
   4  -8  14 400.998 239.256   3
   4  -8  13 478.545 218.301   3
   4   8 -12 8586.51 440.450   2
  -4  -8 -12 8444.12 438.116   1
   4  -8  12 8379.64 417.534   3
   4   8 -11 3398.14 306.130   2
   4  -8  11 3136.07 299.157   3
   4  -8  10 46.1751 201.245   3
   4   8 -10 632.726 206.891   2
  -4  -8 -10 176.331 195.742   1
   4  -8   9 5524.45 347.824   3
   4   8  -9 5623.64 345.067   2
  -4  -8  -9 5974.96 364.125   1
  -4  -8  -8 24.4412 184.045   1
   4  -8   8 318.165 199.137   3
   4   8  -8 322.881 190.381   2
   4  -8   7 7280.91 374.917   3
  -4  -8  -7 8009.38 391.838   1
   4   8  -7 8042.83 386.319   2
   4  -8   6 29160.7 654.664   3
  -4  -8  -6 29408.7 666.382   1
   4   8  -6 28005.7 659.141   2
  -4  -8  -5 20442.3 571.489   1
   4  -8   5 22443.1 583.951   3
   4   8  -5 21825.7 588.293   2
   4  -8   4 6427.31 344.664   3
   4   8  -4 5557.53 336.794   2
  -4  -8  -4 5770.71 334.470   1
   4   8  -3 12091.3 331.780   3
   4  -8   3 11828.9 431.431   3
   4   8  -3 11950.4 436.744   2
  -4  -8  -3 12082.8 441.006   1
   4   8  -2 5281.10 227.974   3
   4  -8   2 5745.53 335.270   3
  -4  -8  -2 5593.94 329.469   1
   4  -8   1 19702.1 541.652   3
  -4  -8  -1 20535.2 555.536   1
  -4  -8   0 115.010 177.263   1
   4  -8   0 278.166 209.664   3
   4  -8  -1 19992.0 546.347   3
  -4  -8   1 20950.3 560.506   1
   4  -8  -2 6073.88 339.701   3
   4  -8  -3 12075.1 457.502   3
   4  -8  -4 5971.28 345.441   3
   4  -8  -5 20903.3 574.742   3
   4  -8  -6 28458.2 671.586   3
   4  -8  -7 6488.61 363.366   3
   4  -8  -8 429.011 214.074   3
   4  -8  -9 5526.32 353.704   3
   4  -8 -10 722.858 247.298   3
   4  -8 -11 2890.01 303.958   3
   4  -8 -12 9458.34 456.001   3
   4  -9  12 2913.51 315.009   3
  -4  -9 -11 958.077 242.489   1
   4  -9  11 1241.65 262.864   3
   4   9 -10 5962.81 374.168   2
  -4  -9 -10 5735.04 375.491   1
   4  -9  10 6596.99 388.151   3
  -4  -9  -9 5637.95 360.465   1
   4   9  -9 5262.79 344.171   2
   4  -9   9 5481.75 361.122   3
   4  -9   8 4583.50 338.642   3
  -4  -9  -8 4931.54 343.230   1
   4   9  -8 5180.48 341.299   2
   4  -9   7 16939.6 548.443   3
  -4  -9  -7 17984.2 559.686   1
   4  -9   6 5466.58 362.333   3
   4   9  -6 5249.16 334.144   2
  -4  -9  -6 5213.34 334.474   1
   4  -9   5 7193.20 383.764   3
   4   9  -5 7243.59 372.260   2
  -4  -9  -5 7346.61 376.499   1
   4  -9   4 4789.67 328.613   3
  -4  -9  -4 5264.18 325.643   1
   4  -9   3 1231.31 235.427   3
   4   9  -3 1310.26 219.770   2
  -4  -9  -3 1277.61 214.277   1
   4  -9   2 6528.21 355.526   3
   4   9  -2 6429.37 354.434   2
   4  -9   1 572.568 209.314   3
  -4  -9  -1 1036.16 219.814   1
   4  -9   0 2944.45 274.206   3
  -4  -9   0 3945.29 294.200   1
   4  -9  -1 911.388 229.100   3
  -4  -9   1 992.603 219.307   1
   4  -9  -2 6810.08 369.780   3
   4  -9  -3 1321.98 233.458   3
   4  -9  -4 4213.51 322.061   3
   4  -9  -5 7020.11 387.133   3
   4  -9  -6 5739.42 357.185   3
   4  -9  -7 16721.9 550.074   3
   4  -9  -8 4344.20 332.450   3
   4  -9  -9 5109.99 355.864   3
   4  -9 -10 6436.43 393.551   3
   4  -9 -11 889.727 250.558   3
  -4 -10  -9 2648.64 291.746   1
   4 -10   9 2214.09 298.429   3
   4 -10   8 8937.04 441.459   3
  -4 -10  -8 8923.86 437.517   1
   4  10  -8 9083.55 431.002   2
   4 -10   7 2991.36 306.522   3
   4  10  -7 2728.23 286.018   2
  -4 -10  -7 2870.71 292.185   1
   4 -10   6 10410.9 481.465   3
   4  10  -6 9912.43 435.205   2
  -4 -10  -6 9480.89 442.063   1
   4 -10   5 590.449 237.139   3
  -4 -10  -5 188.242 197.652   1
   4  10  -5 352.918 213.238   2
  -4 -10  -4 423.343 203.955   1
   4 -10   4 283.207 215.688   3
   4  10  -4 564.085 218.504   2
   4 -10   3 9955.53 442.162   3
   4  10  -3 10143.8 437.727   2
  -4 -10  -3 9781.34 426.526   1
   4 -10   2 1585.32 263.003   3
   4  10  -2 1051.42 218.128   2
  -4 -10  -2 1518.79 243.365   1
   4 -10   1 20071.0 589.266   3
  -4 -10  -1 19098.7 575.536   1
   4 -10   0 14602.6 519.063   3
  -4 -10   0 14022.9 497.699   1
   4 -10  -1 20950.3 615.795   3
   4 -10  -2 1377.59 251.793   3
   4 -10  -3 9412.73 440.018   3
   4 -10  -4 1005.45 243.209   3
   4 -10  -5 295.137 223.756   3
   4 -10  -6 11667.5 495.338   3
   4 -10  -7 3256.49 316.086   3
   4 -10  -8 8804.76 448.137   3
   4 -10  -9 2638.81 297.178   3
  -4 -11  -7 9592.32 458.093   1
   4  11  -6 2386.57 286.854   2
  -4 -11  -6 1811.94 265.525   1
   4 -11   5 7668.82 435.423   3
   4  11  -5 6913.71 391.354   2
  -4 -11  -5 7625.63 407.468   1
   4 -11   4 12724.9 526.270   3
   4  11  -4 12453.9 502.614   2
  -4 -11  -4 12192.2 494.957   1
   4 -11   3 3145.26 322.485   3
   4  11  -3 3268.32 298.201   2
  -4 -11  -3 3400.67 311.836   1
   4 -11   2 5116.58 364.012   3
   4  11  -2 4308.93 324.195   2
  -4 -11  -2 4421.08 341.297   1
   4 -11   1 5734.03 374.421   3
   4  11  -1 5178.70 347.750   2
  -4 -11  -1 5867.07 367.555   1
   4 -11   0 1141.41 243.290   3
  -4 -11   0 1288.82 233.285   1
   4 -11  -1 5593.44 373.621   3
   4 -11  -2 3834.14 332.547   3
   4 -11  -3 3321.56 316.218   3
   4 -11  -4 12916.7 526.668   3
   4 -11  -5 7647.61 437.824   3
  -4 -12  -3 632.262 229.582   1
   4  12  -2 2265.87 276.537   2
  -4 -12  -2 1745.44 279.071   1
   4  12  -1 2839.81 294.952   2
  -4 -12  -1 4959.65 357.851   1
   4  12   0 1176.23 250.627   2
  -5   0   0-58.1928 125.867   1
   5   0   0-9.73625 123.165   1
   5   0   0-87.7207 132.264   3
   5   0  -1 200.705 126.392   1
   5   0   1 460.561 139.278   3
   5   0  -1 464.597 147.829   3
  -5   0   1 828.708 155.634   1
  -5   0  -1 484.139 154.677   1
   5   0   1 632.512 145.828   1
   5   0   2 10526.6 293.791   3
   5   0  -2 10609.6 324.703   3
   5   0  -2 10240.2 319.733   1
  -5   0  -2 11098.9 332.861   1
  -5   0  -3 5807.35 267.225   1
   5   0   3 5766.71 229.492   3
   5   0  -3 6507.12 260.953   1
   5   0  -3 6327.14 269.880   3
   5   0  -3 6076.11 275.103   2
  -5   0  -4 2345.23 206.442   1
   5   0   4 1883.24 156.568   3
   5   0  -4 1687.93 189.323   2
   5   0  -4 1979.37 201.728   3
  -5   0  -4 2204.80 154.352   3
   5   0   5 44948.9 531.791   3
  -5   0  -5 41605.2 645.539   1
   5   0  -5 43861.3 649.400   2
   5   0  -5 41088.0 667.366   3
  -5   0  -5 44300.2 533.829   3
   5   0   6 15014.1 319.073   3
   5   0  -6 13833.0 395.154   2
  -5   0  -6 14000.2 406.801   1
   5   0  -6 13362.7 408.670   3
  -5   0  -6 15029.0 318.143   3
   5   0   7 5667.70 212.177   3
   5   0  -7 5173.13 270.411   2
  -5   0  -7 5202.49 276.567   1
  -5   0  -7 5561.25 202.959   3
   5   0  -7 5543.47 294.929   3
   5   0  -8 16069.7 433.024   2
  -5   0  -8 15410.9 322.698   3
   5   0  -8 15837.1 462.318   3
  -5   0  -8 15492.0 442.823   1
   5   0   8 16183.9 329.729   3
   5   0  -9 3576.48 242.551   2
   5   0  -9 4067.17 276.528   3
  -5   0  -9 4030.96 272.112   1
   5   0   9 4119.62 186.630   3
   5   0 -10 4874.56 283.960   2
   5   0 -10 4513.00 300.176   3
  -5   0 -10 5308.76 293.107   1
   5   0  10 5344.54 208.364   3
   5   0 -11 7822.19 377.051   3
  -5   0 -11 7871.16 353.889   1
   5   0 -12 1793.22 242.023   3
  -5   0 -12 1975.16 240.294   1
   5   0 -12 1895.97 226.658   2
   5   0 -13 1481.39 239.644   3
  -5   0 -13 1059.78 213.137   1
   5   0 -13 1208.03 219.345   2
   5   0 -14 2743.60 289.924   3
  -5   0 -14 2834.95 272.714   1
   5   0 -14 2908.79 283.811   2
   5   0 -15 2151.08 292.142   3
  -5   0 -15 2261.65 266.598   1
   5   0 -15 1877.64 266.243   2
   5   0 -16 3730.76 325.047   2
  -5   0 -16 3719.88 316.482   1
   5   0 -17 603.777 254.371   2
   5   1 -16 3568.20 334.730   2
  -5  -1 -15 3639.29 311.400   1
   5   1 -15 3596.34 309.287   2
  -5  -1 -14 6278.57 366.105   1
   5   1 -14 5798.68 352.399   2
  -5  -1 -13 1302.74 236.884   1
   5   1 -13 1137.38 214.734   2
   5   1 -12 1101.77 205.380   2
  -5  -1 -12 1072.81 217.478   1
   5   1 -11 4184.76 283.463   2
   5   1 -11 3872.18 293.090   3
  -5  -1 -11 4562.90 298.703   1
   5  -1  11 4995.64 228.668   3
   5   1 -10 9301.53 375.932   2
   5   1 -10 9425.21 398.125   3
  -5  -1 -10 9170.68 379.615   1
   5  -1  10 9908.54 296.422   3
   5   1  -9 13823.9 430.753   2
  -5  -1  -9 12966.5 431.335   1
   5   1  -9 13202.2 445.645   3
   5  -1   8 6717.60 247.069   3
   5   1  -8 6118.64 299.351   2
  -5  -1  -8 6463.19 312.530   1
   5   1  -8 5811.82 312.467   3
   5  -1   7 3301.88 193.097   3
   5   1  -7 2656.59 218.881   2
  -5  -1  -7 3267.17 237.240   1
   5   1  -7 2869.78 235.967   3
  -5  -1  -7 3176.82 143.727   3
   5   1  -6 15320.7 416.216   2
  -5  -1  -6 15737.6 435.615   1
   5   1  -6 15488.1 430.958   3
   5  -1   5 9876.40 296.137   3
  -5  -1  -5 9395.71 351.012   1
   5   1  -5 9536.11 339.281   2
   5   1  -5 9272.09 331.412   3
   5  -1   4 26876.3 464.711   3
   5   1  -4 26467.2 533.156   2
   5   1  -4 25981.6 512.222   3
   5  -1   4 26139.7 482.770   1
  -5  -1  -3 2763.37 223.167   1
   5  -1   3 3518.26 209.853   3
   5   1  -3 3567.14 216.065   3
   5   1  -3 3308.02 228.423   2
   5  -1   3 3015.67 204.990   1
   5  -1   2 30192.1 505.240   3
   5  -1   2 28940.2 492.826   1
   5   1  -2 31150.0 519.297   3
  -5  -1  -2 29844.4 550.206   1
   5  -1   1 17489.7 388.893   1
   5  -1   1 17531.6 400.259   3
   5   1  -1 16632.1 375.889   3
  -5   1   1 17257.6 388.365   1
  -5  -1  -1 16868.8 418.775   1
   5  -1   0 42899.6 620.825   3
   5   1   0 43773.7 569.125   3
  -5   1   0 41404.2 582.785   1
  -5  -1   0 44146.9 660.032   1
   5  -1   0 41960.9 578.446   1
   5   1   1 18092.7 371.076   3
   5  -1  -1 17227.9 420.317   3
  -5  -1   1 18479.0 444.508   1
  -5   1  -1 17919.6 393.737   1
   5   1   2 30932.3 449.811   3
   5  -1  -2 28283.3 529.487   3
   5  -1  -2 30206.3 502.091   1
   5  -1  -2 30979.1 514.118   2
  -5   1  -2 31468.8 512.647   3
  -5  -1   2 29241.0 547.292   1
  -5   1  -2 29047.2 499.214   1
  -5   1  -3 3197.61 203.088   1
   5   1   3 2853.32 173.438   3
   5  -1  -3 3019.45 188.540   1
   5  -1  -3 3347.93 231.464   3
   5  -1  -3 3088.38 203.828   2
  -5   1  -3 3282.37 194.510   3
  -5   1  -4 24769.6 478.935   1
   5   1   4 25941.0 386.395   3
   5  -1  -4 26595.9 480.139   1
   5  -1  -4 25129.1 467.766   2
   5  -1  -4 25487.7 530.093   3
  -5   1  -4 27324.5 466.096   3
   5  -1  -5 8834.22 296.000   1
   5   1   5 11036.5 252.531   3
  -5   1  -5 8255.33 301.132   1
   5  -1  -5 9246.26 317.561   2
   5  -1  -5 10340.6 362.817   3
  -5   1  -5 9650.75 290.516   3
   5   1   6 15924.7 280.757   3
   5  -1  -6 15271.4 391.632   2
  -5   1  -6 15498.8 408.165   1
  -5   1  -6 16214.7 362.542   3
   5  -1  -6 14769.0 434.194   3
   5  -1  -7 3500.66 217.846   2
  -5   1  -7 3002.89 181.739   3
   5  -1  -7 3178.79 244.689   3
  -5   1  -7 2717.31 205.016   1
   5   1   7 3187.19 146.026   3
   5  -1  -8 5830.67 276.020   2
  -5   1  -8 5810.50 231.917   3
   5  -1  -8 6460.63 324.432   3
  -5   1  -8 6030.06 294.275   1
   5   1   8 6075.76 181.455   3
   5  -1  -9 14536.6 413.264   2
  -5   1  -9 13760.2 343.061   3
   5  -1  -9 14345.4 469.279   3
   5   1   9 13958.1 256.708   3
   5  -1 -10 9700.02 356.999   2
   5  -1 -10 9524.94 398.419   3
  -5   1 -10 9219.49 362.363   1
   5  -1 -11 4473.67 304.355   3
  -5   1 -11 4622.62 290.596   1
   5  -1 -11 5172.36 288.157   2
   5  -1 -12 1525.05 239.872   3
  -5   1 -12 1484.12 206.069   1
   5  -1 -12 906.977 185.275   2
   5  -1 -13 1074.47 229.603   3
   5  -1 -13 901.558 210.189   2
   5  -1 -14 4989.00 345.528   3
   5  -1 -14 5437.36 333.867   2
  -5   1 -14 5279.11 332.154   1
   5  -1 -15 3456.88 317.926   3
   5  -1 -15 2977.05 283.586   2
  -5   1 -15 3879.28 303.152   1
  -5   1 -16 4102.90 322.306   1
   5  -1 -16 3110.04 311.110   2
   5  -1 -17 1999.57 287.056   2
   5   2 -16 7107.13 416.813   2
  -5  -2 -15 4012.14 332.345   1
   5   2 -15 3841.56 320.639   2
  -5  -2 -14 5691.24 356.178   1
   5   2 -14 5581.78 357.398   2
   5   2 -13 2604.13 267.202   2
  -5  -2 -13 1304.39 234.844   1
   5   2 -12 4915.06 319.631   2
  -5  -2 -12 5550.22 342.450   1
   5  -2  12 4819.98 251.423   3
   5   2 -11 7638.60 370.634   2
  -5  -2 -11 6528.99 351.201   1
   5  -2  11 7123.43 286.301   3
   5   2 -10 1537.49 223.918   2
  -5  -2 -10 2181.05 246.124   1
   5  -2  10 1646.85 177.950   3
   5   2  -9 1842.94 221.315   2
  -5  -2  -9 1551.31 213.579   1
   5  -2   9 1957.30 185.464   3
   5  -2   8 11775.7 338.033   3
   5   2  -8 11786.8 405.490   2
  -5  -2  -8 11087.9 405.648   1
   5  -2   7 7582.67 279.116   3
   5   2  -7 8224.38 342.114   2
  -5  -2  -7 8327.85 352.241   1
   5   2  -7 8085.79 332.218   3
   5  -2   6 7979.32 288.392   3
  -5  -2  -6 7690.13 330.189   1
   5   2  -6 8972.16 346.831   2
   5   2  -6 8681.11 335.353   3
   5  -2   5 20534.5 432.426   3
  -5  -2  -5 20596.3 500.962   1
   5   2  -5 20374.1 495.298   2
   5   2  -5 19741.1 463.315   3
   5  -2   5 19610.4 421.260   1
  -5  -2  -4 2033.22 217.269   1
   5  -2   4 2077.43 191.523   3
   5  -2   4 2006.97 177.286   1
   5   2  -4 2366.81 216.897   2
   5   2  -4 2111.55 195.490   3
  -5  -2  -3 8618.05 343.730   1
   5  -2   3 8756.36 307.232   3
   5   2  -3 8909.38 301.241   3
   5   2  -3 8288.96 324.595   2
   5  -2   3 7804.10 268.379   1
   5  -2   2 35934.2 589.779   3
   5   2  -2 35123.9 534.396   3
   5  -2   2 33797.2 504.044   1
  -5  -2  -2 34493.3 611.991   1
   5  -2   1 39445.9 538.698   1
   5  -2   1 39077.4 603.823   3
   5   2  -1 40555.2 552.851   3
  -5  -2  -1 39094.1 646.575   1
   5  -2   0 85487.6 893.683   3
   5   2   0 86550.5 760.036   3
  -5   2   0 86186.2 783.928   1
  -5  -2   0 86409.1 953.872   1
   5  -2   0 85757.7 771.055   1
   5  -2  -1 40025.7 647.691   3
   5   2   1 39908.4 500.821   3
  -5  -2   1 40087.3 664.610   1
   5  -2  -1 40417.8 537.746   1
  -5   2  -1 39649.9 539.690   1
   5   2   2 33965.2 438.315   3
   5  -2  -2 33917.5 602.721   3
   5  -2  -2 35297.9 517.556   2
   5  -2  -2 33887.5 502.387   1
  -5  -2   2 33085.8 601.766   1
  -5   2  -2 31902.3 491.390   1
  -5   2  -3 8543.67 276.524   1
   5   2   3 7597.62 211.488   3
   5  -2  -3 8902.74 335.398   3
   5  -2  -3 8501.58 273.748   2
   5  -2  -3 7776.53 266.265   1
  -5   2  -3 8759.86 298.572   3
  -5   2  -4 2136.49 172.294   1
   5   2   4 2071.64 126.328   3
   5  -2  -4 2063.94 153.352   1
   5  -2  -4 2088.02 168.214   2
   5  -2  -4 1688.23 202.559   3
  -5   2  -4 1964.89 167.209   3
   5   2   5 20079.2 276.685   3
   5  -2  -5 21626.3 417.818   1
   5  -2  -5 21972.9 426.641   2
  -5   2  -5 19882.9 422.255   1
   5  -2  -5 19073.2 483.676   3
  -5   2  -5 20207.7 429.363   3
   5  -2  -6 8148.86 277.909   1
   5   2   6 8141.75 170.405   3
   5  -2  -6 8282.81 285.601   2
  -5   2  -6 8300.34 299.000   1
  -5   2  -6 7970.51 279.848   3
   5  -2  -6 8816.54 355.564   3
   5  -2  -7 7643.39 286.712   2
  -5   2  -7 7674.40 279.166   3
   5  -2  -7 8288.76 360.321   3
  -5   2  -7 8377.11 310.050   1
   5  -2  -7 7633.42 274.054   1
   5   2   7 7296.42 147.843   3
   5  -2  -8 12427.6 359.802   2
  -5   2  -8 11934.5 341.905   3
   5  -2  -8 12102.8 429.453   3
  -5   2  -8 11544.2 361.110   1
   5  -2  -9 1826.57 190.502   2
   5  -2  -9 1823.81 237.157   3
  -5   2  -9 2106.96 205.111   1
   5  -2 -10 2071.46 239.100   3
  -5   2 -10 1987.64 212.325   1
   5  -2 -10 1902.82 204.616   2
   5  -2 -11 7168.90 370.802   3
  -5   2 -11 7140.57 331.010   1
   5  -2 -11 7095.69 315.217   2
   5  -2 -12 4997.71 334.783   3
  -5   2 -12 5276.03 304.279   1
   5  -2 -12 5345.13 308.020   2
   5  -2 -13 2330.57 269.702   3
   5  -2 -13 1563.30 225.343   2
  -5   2 -13 1945.96 222.718   1
   5  -2 -14 5469.44 361.372   3
   5  -2 -14 5443.89 320.707   2
  -5   2 -15 3499.64 292.029   1
   5  -2 -15 2912.08 292.258   2
  -5   2 -16 8579.60 420.135   1
   5  -2 -16 7487.02 396.532   2
   5  -2 -17 4903.08 352.869   2
   5  -2 -18 1898.21 277.537   2
   5   3 -15 1987.99 283.244   2
   5   3 -14 1239.09 237.806   2
  -5  -3 -14 1225.54 246.231   1
   5   3 -13 4630.08 329.286   2
   5  -3  13 4128.04 260.370   3
   5   3 -12 5239.70 334.199   2
  -5  -3 -12 5347.29 338.148   1
   5  -3  12 6050.68 292.327   3
  -5  -3 -11 3705.95 298.332   1
   5  -3  11 4114.14 252.115   3
  -5  -3 -10 15734.1 508.142   1
   5  -3  10 14941.5 415.324   3
   5  -3   9 2780.40 220.690   3
   5   3  -9 2707.37 253.228   2
  -5  -3  -9 3385.54 281.144   1
   5  -3   8 8500.13 316.298   3
   5   3  -8 7814.33 341.246   2
  -5  -3  -8 8064.95 364.512   1
   5  -3   7 7706.92 312.684   3
  -5  -3  -7 7569.84 347.072   1
   5   3  -7 7466.63 336.873   2
   5  -3   6 9144.28 320.075   3
  -5  -3  -6 8126.40 354.092   1
   5   3  -6 8775.20 353.137   2
   5  -3   6 8656.50 305.032   2
   5  -3   5 1119.71 181.243   3
  -5  -3  -5 1160.00 196.274   1
   5   3  -5 767.016 177.249   2
   5  -3   5 1287.63 165.023   2
  -5  -3  -4 24939.3 551.397   1
   5  -3   4 26543.9 520.823   3
   5  -3   4 25814.4 445.727   1
   5   3  -4 27239.2 587.354   2
   5   3  -4 25153.2 493.927   3
   5  -3   3 10509.1 347.793   3
   5  -3   3 10662.4 288.204   1
   5   3  -3 10908.6 381.203   2
   5   3  -3 11564.5 329.386   3
  -5  -3  -3 11463.4 383.388   1
   5  -3   2 16820.0 429.580   3
   5   3  -2 17170.2 376.563   3
  -5  -3  -2 16891.3 457.917   1
   5  -3   2 16024.0 336.056   1
   5  -3   1 2184.98 210.175   3
   5   3  -1 2101.79 160.578   3
   5  -3   1 1709.09 146.243   1
  -5  -3  -1 1714.17 205.413   1
   5  -3   0 32877.7 452.882   1
   5  -3   0 31789.6 580.343   3
  -5   3   0 31676.3 445.656   1
  -5  -3   0 32801.3 620.218   1
   5  -3  -1 2036.04 207.806   3
   5   3   1 2023.86 143.907   3
   5  -3  -1 1925.07 149.301   2
  -5  -3   1 1860.78 225.382   1
  -5   3  -1 1784.80 143.633   1
   5  -3  -1 1987.58 144.801   1
   5  -3  -2 17136.8 460.929   3
   5   3   2 18154.8 307.362   3
   5  -3  -2 17303.8 344.083   2
  -5  -3   2 17583.9 464.677   1
   5  -3  -2 16622.6 325.958   1
  -5   3  -2 16639.3 340.320   1
  -5   3  -3 10541.2 287.277   1
   5   3   3 11045.3 218.339   3
   5  -3  -3 10546.3 274.143   2
   5  -3  -3 10047.3 370.741   3
   5  -3  -3 11091.6 281.886   1
   5   3   4 25378.5 278.346   3
  -5   3  -4 25777.7 443.636   1
   5  -3  -4 25881.3 423.255   2
   5  -3  -4 25993.5 417.043   1
   5   3   5 955.253 54.2975   3
   5  -3  -5 1183.43 140.595   2
   5  -3  -5 1200.39 131.959   1
  -5   3  -5 1184.32 145.616   1
   5  -3  -5 1139.66 197.823   3
   5  -3  -6 7970.30 253.753   1
   5  -3  -6 8527.01 269.321   2
  -5   3  -6 8397.91 289.892   1
   5  -3  -7 8201.83 276.703   2
   5  -3  -7 7882.36 358.813   3
  -5   3  -7 8996.00 306.730   1
   5  -3  -7 8115.41 264.712   1
   5  -3  -8 7648.98 369.405   3
  -5   3  -8 8673.02 310.840   1
   5  -3  -8 8255.92 279.729   1
   5  -3  -8 8379.15 291.312   2
   5  -3  -9 2956.05 266.499   3
  -5   3  -9 3009.56 211.322   1
   5  -3  -9 2421.06 193.761   2
   5  -3 -10 14659.6 496.919   3
  -5   3 -10 15883.1 436.791   1
   5  -3 -10 15329.5 413.195   2
   5  -3 -11 4929.62 334.585   3
  -5   3 -11 4795.06 282.463   1
   5  -3 -11 4397.77 266.926   2
   5  -3 -12 5701.81 357.995   3
   5  -3 -12 6187.33 315.472   2
  -5   3 -12 6541.03 320.468   1
  -5   3 -13 4254.91 283.347   1
   5  -3 -13 4320.47 333.186   3
   5  -3 -13 3780.45 268.782   2
  -5   3 -14 1740.28 230.407   1
   5  -3 -14 1631.10 271.444   3
   5  -3 -14 1389.66 225.539   2
  -5   3 -15 1801.13 230.122   1
   5  -3 -15 1244.14 231.027   2
  -5   3 -16 2604.11 280.165   1
   5  -3 -16 1857.00 267.075   2
   5   4 -14 4146.32 336.008   2
  -5  -4 -14 5234.31 362.976   1
   5  -4  14 4526.77 296.444   3
   5   4 -13 1792.79 251.153   2
  -5  -4 -13 1784.21 260.912   1
   5  -4  13 1614.01 216.012   3
   5   4 -12 2755.65 293.041   2
  -5  -4 -12 2660.79 286.472   1
   5  -4  12 3135.94 245.494   3
  -5  -4 -11 3119.66 296.200   1
   5  -4  11 3234.57 247.993   3
   5   4 -10 9195.13 409.385   2
  -5  -4 -10 10410.1 439.698   1
   5  -4  10 9482.70 365.039   3
   5  -4   9 2157.28 210.971   3
   5   4  -9 2556.27 263.038   2
  -5  -4  -9 2186.24 247.967   1
   5  -4   8 2846.88 234.599   3
   5   4  -8 2748.11 251.611   2
  -5  -4  -8 2445.60 249.627   1
   5  -4   7 2089.95 217.692   3
  -5  -4  -7 1873.10 227.947   1
   5   4  -7 2261.36 233.722   2
   5  -4   7 1657.30 173.817   2
   5  -4   6 8321.14 336.672   3
  -5  -4  -6 7272.20 347.282   1
   5   4  -6 7135.70 336.835   2
   5  -4   6 8831.16 286.997   2
  -5  -4  -5 2081.56 222.503   1
   5  -4   5 2738.12 227.247   3
   5   4  -5 2688.62 251.370   2
   5  -4   5 2180.93 169.361   2
   5  -4   4 7699.30 321.104   3
   5   4  -4 8231.10 366.154   2
   5  -4   4 8478.83 266.802   2
   5  -4   3 2788.19 233.772   3
   5   4  -3 2978.23 248.744   2
   5  -4   3 2462.40 169.034   2
  -5  -4  -3 2505.16 236.848   1
   5  -4   2 3458.92 247.789   3
   5   4  -2 3104.51 186.237   3
  -5  -4  -2 3545.24 251.985   1
   5  -4   2 3537.39 167.965   1
   5  -4   1 10844.8 369.757   3
   5  -4   1 10578.8 250.059   1
   5   4  -1 9889.52 273.102   3
  -5  -4  -1 10432.2 387.038   1
   5  -4   0 817.182 175.418   3
   5   4   0 351.246 100.857   3
   5  -4   0 561.447 100.797   2
   5  -4   0 436.863 103.522   1
  -5  -4   0 597.238 187.215   1
   5  -4  -1 11234.2 386.884   3
   5  -4  -1 10541.7 242.956   1
   5  -4  -1 10494.9 244.885   2
   5   4   1 11481.2 250.634   3
  -5   4  -1 11310.3 255.980   1
  -5  -4   1 10675.3 387.619   1
   5  -4  -2 3327.89 153.358   2
   5   4   2 3536.88 141.853   3
  -5  -4   2 3769.07 261.498   1
  -5   4  -2 3709.05 162.171   1
   5  -4  -2 3630.82 153.908   1
   5  -4  -3 2382.75 139.421   2
   5   4   3 2410.65 98.5373   3
   5  -4  -3 2014.64 226.005   3
   5  -4  -3 2874.61 145.651   1
   5   4   3 2206.07 92.6139   3
  -5   4  -3 2670.49 151.646   1
   5  -4  -4 8402.42 230.295   2
  -5   4  -4 8592.50 252.962   1
   5  -4  -4 8067.60 352.762   3
   5  -4  -4 7875.24 220.053   1
   5  -4  -5 2343.06 147.198   2
  -5   4  -5 2744.78 164.725   1
   5  -4  -5 2535.06 144.147   1
   5  -4  -5 2340.99 242.040   3
   5  -4  -6 7748.18 361.628   3
  -5   4  -6 8110.38 271.822   1
   5  -4  -6 7866.91 241.122   2
  -5   4  -7 2002.28 169.374   1
   5  -4  -7 2217.44 163.485   2
   5  -4  -8 2830.88 270.608   3
  -5   4  -8 2709.58 200.259   1
   5  -4  -8 2244.71 177.287   2
   5  -4  -9 2232.58 255.962   3
  -5   4  -9 1913.12 185.463   1
   5  -4  -9 1807.10 174.150   2
   5  -4 -10 10684.5 448.344   3
  -5   4 -10 10140.0 352.031   1
   5  -4 -10 11064.5 341.389   2
   5  -4 -11 3020.78 294.416   3
   5  -4 -11 2757.40 222.657   2
  -5   4 -11 2353.78 215.288   1
   5  -4 -12 3011.77 288.007   3
   5  -4 -12 3427.55 253.687   2
  -5   4 -12 3630.01 262.900   1
  -5   4 -13 1413.20 205.160   1
   5  -4 -13 1381.29 249.668   3
   5  -4 -13 1685.80 215.232   2
  -5   4 -14 5057.79 311.970   1
  -5   4 -15 6129.43 349.754   1
  -5   4 -16 5668.39 345.627   1
  -5   4 -17 6750.05 387.523   1
   5  -5  15 7508.95 386.838   3
   5  -5  14 1122.82 212.763   3
   5  -5  13 260.834 191.513   3
   5   5 -13 364.439 216.614   2
  -5  -5 -13 162.864 209.329   1
   5   5 -12 1524.49 257.858   2
  -5  -5 -12 792.865 234.672   1
   5  -5  12 1227.93 219.179   3
   5   5 -11 8244.87 411.448   2
  -5  -5 -11 7280.67 396.456   1
   5  -5  11 7370.19 359.278   3
   5   5 -10 1281.61 237.497   2
  -5  -5 -10 1375.77 241.961   1
   5  -5  10 1446.23 216.371   3
   5  -5   9 1559.78 215.194   3
   5   5  -9 1245.97 225.859   2
  -5  -5  -9 1292.99 233.975   1
   5  -5   8 2186.91 236.309   3
  -5  -5  -8 2043.34 246.916   1
   5   5  -8 2289.44 250.201   2
   5  -5   7 13034.3 434.733   3
  -5  -5  -7 13450.3 470.589   1
   5   5  -7 11880.8 438.413   2
   5  -5   6 5699.15 305.326   3
  -5  -5  -6 5370.09 318.341   1
   5   5  -6 6066.64 333.313   2
  -5  -5  -5 6678.99 337.620   1
   5  -5   5 6264.72 317.638   3
   5   5  -5 6498.36 347.936   2
   5  -5   4 17519.1 471.319   3
   5   5  -4 19287.8 539.799   2
  -5  -5  -4 18438.2 518.715   1
   5   5  -3 20939.9 551.767   2
  -5  -5  -3 20460.7 544.240   1
   5  -5   2 1653.53 220.699   3
  -5  -5  -2 1598.88 216.643   1
   5  -5   1 13403.2 428.103   3
   5   5  -1 14995.5 326.897   3
  -5  -5  -1 15951.7 483.085   1
   5   5  -1 14048.7 301.269   3
   5  -5   0 50498.1 806.213   3
   5  -5   0 48862.9 438.265   2
   5   5   0 48366.6 526.925   3
  -5  -5   0 50449.6 817.904   1
   5  -5  -1 13641.3 230.351   2
   5  -5  -1 14018.6 435.974   3
  -5  -5   1 14940.7 471.796   1
   5   5   1 14549.1 266.444   3
   5  -5  -2 1382.17 101.877   2
   5  -5  -2 1640.01 222.206   3
   5   5   2 1834.11 101.414   3
  -5  -5   2 1441.92 222.907   1
  -5   5  -2 1705.18 115.285   1
   5  -5  -3 19486.8 276.632   2
   5  -5  -3 19066.4 515.420   3
  -5   5  -3 19848.8 321.482   1
  -5   5  -4 17969.7 326.225   1
   5  -5  -4 18398.7 281.198   2
  -5   5  -5 7307.20 230.605   1
   5  -5  -5 7295.29 365.394   3
  -5   5  -6 5934.67 228.975   1
   5  -5  -6 5823.89 195.414   2
   5  -5  -7 12635.4 462.642   3
  -5   5  -7 13678.6 344.258   1
   5  -5  -7 13277.9 294.438   2
   5  -5  -8 1474.97 238.414   3
  -5   5  -8 1649.90 161.195   1
   5  -5  -9 913.106 222.279   3
  -5   5  -9 1486.64 167.046   1
   5  -5 -10 1358.18 241.929   3
  -5   5 -10 1663.08 179.526   1
   5  -5 -11 6452.27 376.990   3
  -5   5 -11 6220.47 292.073   1
  -5   5 -12 965.979 174.197   1
   5  -5 -12 1435.70 252.447   3
   5  -5 -13 614.528 223.958   3
  -5   5 -13 394.180 158.847   1
  -5   5 -14 1288.30 205.858   1
  -5   5 -15 7359.99 369.872   1
  -5   5 -16 803.081 214.250   1
   5  -6  16 2948.57 285.032   3
   5  -6  15 7026.39 377.274   3
   5  -6  14 3475.59 305.458   3
   5  -6  13 2577.88 283.143   3
   5   6 -12 12692.4 526.213   2
  -5  -6 -12 12047.1 509.102   1
   5  -6  12 12549.1 475.668   3
   5   6 -11 14097.0 530.522   2
  -5  -6 -11 15490.8 552.550   1
   5  -6  11 15164.4 504.227   3
   5   6 -10 9085.26 430.548   2
  -5  -6 -10 9373.61 432.385   1
   5  -6  10 8632.70 389.224   3
   5  -6   9 2818.58 272.481   3
   5   6  -9 2346.02 280.403   2
  -5  -6  -9 2339.55 264.280   1
   5  -6   8 2102.52 243.732   3
  -5  -6  -8 1707.32 241.739   1
   5   6  -8 1486.96 232.910   2
   5  -6   7 2678.77 253.325   3
   5   6  -7 2725.47 270.913   2
   5  -6   6 15546.1 474.276   3
  -5  -6  -6 14798.5 497.244   1
   5   6  -6 14991.9 496.315   2
  -5  -6  -5 3994.04 298.441   1
   5  -6   5 3123.27 261.476   3
   5   6  -5 3960.58 304.392   2
   5  -6   4 7471.09 349.726   3
   5   6  -4 8246.12 385.535   2
   5  -6   3 9849.34 397.800   3
   5   6  -3 12426.6 450.430   2
  -5  -6  -3 11392.5 428.717   1
   5   6  -3 10950.6 309.295   3
   5  -6   2 17200.8 496.176   3
  -5  -6  -2 18109.3 536.415   1
   5  -6   1 5887.14 322.354   3
  -5  -6  -1 5246.92 329.483   1
   5  -6   0 7455.53 355.704   3
   5   6   0 7825.86 230.735   3
  -5  -6   0 8070.12 377.465   1
   5  -6  -1 5078.51 329.281   3
   5   6   1 4721.22 163.298   3
  -5  -6   1 5360.18 333.470   1
   5  -6  -2 18054.8 521.853   3
  -5  -6   2 19305.5 548.072   1
   5  -6  -3 12147.8 442.342   3
   5  -6  -4 7330.43 361.667   3
   5  -6  -5 3271.76 278.323   3
   5  -6  -6 15277.0 520.461   3
   5  -6  -7 2190.87 261.584   3
   5  -6  -8 1026.65 237.305   3
   5  -6  -9 2265.18 276.067   3
   5  -6 -10 8275.40 425.429   3
   5  -6 -11 13594.5 524.824   3
   5  -6 -12 11875.1 510.194   3
   5  -7  14 380.921 233.167   3
   5  -7  13 1396.81 240.922   3
   5  -7  12 4537.67 326.738   3
   5  -7  11 110.978 193.167   3
   5   7 -10 4253.37 342.405   2
  -5  -7 -10 3614.96 320.216   1
   5  -7   9 5275.93 344.065   3
  -5  -7  -9 5508.49 358.608   1
   5   7  -9 6279.06 373.755   2
   5  -7   8 3296.15 294.571   3
  -5  -7  -8 3845.28 321.832   1
   5   7  -8 4177.61 318.055   2
   5  -7   7 10773.4 432.072   3
  -5  -7  -7 11901.1 473.807   1
   5   7  -7 11540.0 464.020   2
  -5  -7  -6 7050.88 380.796   1
   5  -7   6 6048.55 345.029   3
   5   7  -6 7274.41 383.775   2
   5  -7   5 20297.4 559.234   3
  -5  -7  -5 21173.0 588.423   1
   5  -7   4 840.971 208.452   3
   5   7  -4 871.763 227.133   2
  -5  -7  -4 907.510 219.171   1
   5  -7   3 10884.4 424.223   3
   5   7  -3 12060.1 456.601   2
  -5  -7  -3 11702.7 453.717   1
   5  -7   2 1703.63 237.038   3
  -5  -7  -2 1656.97 229.759   1
   5  -7   1 9129.27 399.638   3
  -5  -7  -1 8917.87 397.958   1
   5  -7   0 1049.69 225.137   3
  -5  -7   0 2330.26 256.606   1
   5  -7  -1 7810.75 379.088   3
  -5  -7   1 7916.21 379.789   1
   5  -7  -2 2318.20 273.307   3
   5  -7  -3 10517.4 435.829   3
   5  -7  -4 298.086 188.666   3
   5  -7  -5 21785.6 610.084   3
   5  -7  -6 6901.52 378.251   3
   5  -7  -7 10287.7 456.246   3
   5  -7  -8 4331.94 332.672   3
   5  -7  -9 5333.87 369.907   3
   5  -7 -10 4512.13 349.693   3
   5  -8  12 3852.10 336.277   3
   5  -8  11 2629.16 291.318   3
   5  -8  10 3359.54 321.068   3
   5  -8   9 11807.9 482.338   3
  -5  -8  -9 13119.4 529.215   1
   5   8  -9 11558.3 488.774   2
   5  -8   8 1069.46 234.766   3
  -5  -8  -8 416.196 224.338   1
   5   8  -8 478.121 216.009   2
  -5  -8  -7 2163.95 281.090   1
   5  -8   7 2259.80 276.199   3
   5   8  -7 2453.26 270.522   2
   5  -8   6 6470.51 376.497   3
   5   8  -6 6395.71 366.117   2
  -5  -8  -6 6223.32 369.739   1
   5   8  -5 7526.82 394.695   2
  -5  -8  -5 7542.22 397.057   1
   5  -8   4 4170.30 317.209   3
   5   8  -4 3677.80 303.158   2
  -5  -8  -4 3389.82 299.629   1
   5  -8   3 767.633 214.287   3
   5   8  -3 996.180 230.805   2
  -5  -8  -3 896.063 232.975   1
   5  -8   2 17030.3 543.453   3
   5   8  -2 16050.9 546.477   2
  -5  -8  -2 16291.0 545.342   1
   5  -8   1 12347.4 481.874   3
  -5  -8  -1 12477.5 483.909   1
   5  -8   0 7626.37 400.384   3
  -5  -8   0 7713.56 403.058   1
   5  -8  -1 10756.1 448.661   3
  -5  -8   1 12391.2 481.458   1
   5  -8  -2 15702.6 525.642   3
   5  -8  -3 669.841 223.516   3
   5  -8  -4 3465.29 306.026   3
   5  -8  -5 8290.04 413.644   3
   5  -8  -6 5960.55 371.652   3
   5  -8  -7 1871.78 272.800   3
   5  -8  -8 430.724 222.996   3
   5  -8  -9 11221.5 501.664   3
   5  -9   9 9768.70 464.752   3
   5  -9   8 2793.51 302.120   3
   5  -9   7 6999.07 426.600   3
  -5  -9  -7 5907.48 379.885   1
   5  -9   6 3910.90 323.431   3
  -5  -9  -6 4531.20 349.895   1
   5  -9   5 3135.41 306.623   3
   5   9  -5 3742.25 321.631   2
  -5  -9  -5 3181.19 302.087   1
   5  -9   4 3293.89 301.715   3
   5   9  -4 3221.52 297.656   2
  -5  -9  -4 2995.65 296.798   1
   5   9  -3 2420.53 275.929   2
  -5  -9  -3 1811.82 257.434   1
   5  -9   2 3642.27 311.164   3
   5   9  -2 3798.44 316.030   2
  -5  -9  -2 2802.51 287.132   1
   5  -9   1 1285.58 254.796   3
  -5  -9  -1 1372.45 246.200   1
   5  -9   0 4560.67 340.662   3
  -5  -9   0 4129.88 321.399   1
   5  -9  -1 1556.80 259.263   3
  -5  -9   1 982.242 230.083   1
   5  -9  -2 3268.88 311.304   3
   5  -9  -3 1833.52 266.266   3
   5  -9  -4 3592.19 325.004   3
   5  -9  -5 3195.14 329.210   3
   5  -9  -6 4944.49 361.762   3
   5 -10   3 1399.57 266.917   3
   5  10  -3 1605.70 268.764   2
   5 -10   2 2724.65 299.493   3
   5  10  -2 2223.54 277.762   2
  -5 -10  -2 2729.15 301.020   1
   5 -10   1 1979.28 278.951   3
   5  10  -1 1449.57 250.890   2
  -5 -10  -1 1625.55 274.825   1
   5 -10   0 10853.9 479.204   3
  -5 -10   0 12416.7 507.653   1
   5 -10  -1 2569.66 303.480   3
   5 -10  -2 2361.92 301.653   3
   6   0   0 3021.01 234.322   3
  -6   0   0 3922.52 275.116   1
   6   0   1 42922.9 642.664   3
   6   0  -1 40806.0 656.833   3
  -6   0   1 44398.7 707.888   1
  -6   0  -1 42103.9 693.957   1
   6   0   2 37935.6 587.716   3
   6   0  -2 38663.9 657.316   3
  -6   0  -2 37370.2 644.467   1
   6   0   3 14613.3 372.507   3
   6   0  -3 14300.4 431.654   3
   6   0  -3 15400.2 437.440   2
  -6   0  -3 14442.4 419.180   1
   6   0   4 565.692 142.556   3
  -6   0  -4 225.482 152.240   1
   6   0  -4 545.518 163.852   3
   6   0   5 574.455 136.823   3
   6   0  -5 643.175 180.705   3
  -6   0  -5 403.367 162.374   1
   6   0  -5 304.333 164.995   2
   6   0   6 788.620 142.179   3
  -6   0  -6 494.459 174.454   1
   6   0  -6 518.593 182.696   3
   6   0  -6 297.023 151.948   2
   6   0  -7 4635.24 276.342   2
  -6   0  -7 4535.66 284.104   1
   6   0  -7 4627.88 303.928   3
   6   0  -8 1402.13 197.185   2
  -6   0  -8 1593.86 208.056   1
   6   0  -8 1796.73 227.851   3
   6   0  -9 494.102 194.950   2
   6   0  -9 690.541 196.101   3
  -6   0  -9 306.833 164.777   1
   6   0 -10 4451.38 295.338   2
  -6   0 -10 4462.18 295.759   1
   6   0 -10 4307.19 321.550   3
   6   0 -11 451.256 192.993   2
  -6   0 -11 887.094 208.168   1
   6   0 -11 649.037 225.653   3
   6   0 -12 8519.87 424.917   3
  -6   0 -12 7972.09 408.770   1
  -6   0 -13 715.877 228.014   1
   6   0 -13 703.521 221.789   2
  -6   0 -14 8894.48 440.760   1
   6   0 -14 9022.33 421.231   2
   6   0 -15 269.423 232.899   2
   6   1 -14 2808.49 298.356   2
   6   1 -13 329.461 196.272   2
  -6  -1 -13 486.011 205.480   1
   6   1 -12 1703.97 240.440   2
   6   1 -12 1326.56 238.973   3
   6   1 -11 1168.65 218.032   2
  -6  -1 -11 1556.16 235.231   1
   6   1 -11 760.724 222.385   3
  -6  -1 -10 4332.99 306.184   1
   6   1 -10 4156.26 313.400   3
   6   1  -9 4996.06 306.272   2
  -6  -1  -9 5974.87 327.911   1
   6   1  -9 5274.65 315.062   3
   6   1  -8 8611.04 376.206   2
  -6  -1  -8 7568.23 352.233   1
   6   1  -8 7984.42 372.294   3
   6  -1   7 10750.0 321.316   3
  -6  -1  -7 9960.00 403.829   1
   6   1  -7 11030.1 413.493   3
   6  -1   6 19791.6 430.237   3
  -6  -1  -6 18718.1 513.893   1
   6   1  -6 20163.0 520.514   2
   6   1  -6 20147.8 519.876   3
  -6  -1  -5 6621.32 329.689   1
   6  -1   5 7012.34 282.889   3
   6   1  -5 7339.10 331.545   2
   6   1  -5 6919.74 323.399   3
  -6  -1  -4 295.586 179.704   1
   6   1  -4 600.098 173.567   3
   6  -1   4 258.735 151.762   3
   6   1  -4 515.655 186.053   2
   6  -1   3 7331.40 297.874   3
   6   1  -3 6887.56 298.910   3
   6   1  -3 7091.93 335.553   2
  -6  -1  -3 6748.14 314.758   1
   6  -1   2 39991.9 648.059   3
   6   1  -2 37367.9 629.762   3
   6   1  -2 40586.1 716.800   2
  -6  -1  -2 36735.1 666.618   1
   6  -1   1 12193.5 383.003   3
   6   1  -1 13222.6 383.495   3
  -6  -1  -1 12669.3 419.237   1
   6  -1   0 55.3739 161.080   3
   6   1   0 139.454 160.176   3
  -6   1   0 359.964 162.064   1
  -6  -1   0 256.716 181.693   1
   6   1   1 12627.9 352.269   3
   6  -1  -1 12923.9 409.018   3
  -6  -1   1 12758.4 417.944   1
  -6   1  -1 12613.7 375.980   1
   6   1   2 37673.6 549.335   3
   6  -1  -2 36617.3 659.001   3
   6  -1  -2 38512.1 639.510   2
   6   1   3 6690.85 252.759   3
   6  -1  -3 5789.47 299.712   3
   6  -1  -3 6341.78 294.554   2
  -6   1  -3 6894.51 294.888   1
   6   1   4 404.277 129.152   3
   6  -1  -4 225.051 160.226   2
   6  -1  -4 258.248 171.101   3
  -6   1  -4 528.719 151.801   1
  -6   1  -5 6514.42 298.399   1
   6   1   5 6517.27 230.315   3
   6  -1  -5 6808.20 306.067   2
   6  -1  -5 6760.33 326.970   3
  -6   1  -6 19606.6 490.056   1
   6  -1  -6 20071.4 486.590   2
   6  -1  -6 19381.1 532.258   3
   6  -1  -7 12067.1 385.626   2
  -6   1  -7 10829.3 383.057   1
   6  -1  -7 11015.5 426.750   3
   6  -1  -8 8395.05 343.128   2
  -6   1  -8 7864.48 339.385   1
   6  -1  -8 8592.13 397.607   3
   6  -1  -9 4722.71 280.988   2
  -6   1  -9 4811.03 295.288   1
   6  -1  -9 5494.78 347.683   3
   6  -1 -10 3395.04 263.998   2
  -6   1 -10 3808.87 277.703   1
   6  -1 -10 4317.17 312.873   3
   6  -1 -11 1274.34 210.977   2
  -6   1 -11 819.844 191.540   1
   6  -1 -11 788.102 221.709   3
   6  -1 -12 1525.64 263.471   3
  -6   1 -12 1381.77 220.490   1
   6  -1 -12 1945.56 239.375   2
  -6   1 -13 473.727 188.977   1
   6  -1 -13 511.814 189.603   2
  -6   1 -14 3841.74 316.763   1
   6  -1 -14 2629.42 288.447   2
   6  -1 -15 1654.90 269.042   2
   6  -1 -16 2788.54 320.724   2
   6   2 -13 834.386 232.335   2
   6   2 -12 1536.33 252.714   2
  -6  -2 -12 1473.88 261.740   1
   6   2 -12 2063.03 279.222   3
   6   2 -11 472.620 206.731   2
   6   2 -11 425.770 197.760   3
  -6  -2 -11 424.930 203.648   1
   6   2 -10 2714.71 282.458   2
   6   2 -10 2324.42 253.818   3
  -6  -2  -9 719.501 203.403   1
   6   2  -9 387.648 200.037   2
   6   2  -9 603.960 189.439   3
   6  -2   8 6094.20 280.992   3
  -6  -2  -8 6920.07 356.882   1
   6   2  -8 6963.63 354.267   2
   6   2  -8 6714.95 348.670   3
   6  -2   7 1761.02 195.799   3
  -6  -2  -7 1748.57 229.057   1
   6   2  -7 2245.36 239.951   2
   6   2  -7 1660.25 215.403   3
   6  -2   6 781.989 170.471   3
  -6  -2  -6 878.892 202.893   1
   6   2  -6 842.637 193.199   3
  -6  -2  -5 17713.9 515.608   1
   6  -2   5 19215.5 454.533   3
   6   2  -5 18265.1 512.912   2
   6   2  -5 18403.6 481.372   3
   6  -2   4 23159.3 510.472   3
   6   2  -4 22396.4 508.046   3
  -6  -2  -4 21650.2 544.286   1
   6  -2   3 16984.6 446.857   3
   6   2  -3 16524.3 428.814   3
   6   2  -3 18048.6 509.165   2
  -6  -2  -3 15485.6 466.149   1
   6  -2   2 657.932 180.870   3
   6   2  -2 885.494 161.248   3
   6   2  -2 905.494 199.065   2
  -6  -2  -2 1288.69 204.286   1
   6  -2   1 1137.96 202.817   3
   6   2  -1 1376.86 180.678   3
  -6  -2  -1 1624.32 228.451   1
   6  -2   0 28210.9 576.259   3
   6   2   0 28387.4 502.786   3
  -6   2   0 28979.9 518.072   1
  -6  -2   0 28564.1 610.821   1
   6  -2  -1 1075.91 200.241   3
   6   2   1 980.956 148.887   3
   6  -2  -1 1034.30 166.758   2
  -6  -2   1 1206.17 206.395   1
  -6   2  -1 871.363 156.948   1
   6   2   2 1069.78 139.921   3
   6  -2  -2 818.136 201.155   3
   6  -2  -2 956.918 164.554   2
  -6   2  -2 736.567 153.542   1
   6   2   3 17280.0 347.323   3
   6  -2  -3 17266.6 485.031   3
   6  -2  -3 16410.5 404.045   2
   6  -2  -4 23773.2 482.114   2
   6  -2  -4 21976.3 548.650   3
  -6   2  -4 22436.5 478.698   1
   6  -2  -5 19072.3 443.177   2
   6  -2  -5 17811.5 516.401   3
  -6   2  -6 658.977 159.381   1
   6  -2  -6 483.098 150.388   2
   6  -2  -6 486.273 200.078   3
   6  -2  -7 1964.13 202.465   2
  -6   2  -7 1642.46 191.144   1
   6  -2  -8 6442.27 293.739   2
  -6   2  -8 6138.03 295.845   1
   6  -2  -8 6717.38 359.384   3
  -6   2  -9 514.856 180.248   1
   6  -2  -9 145.827 154.036   2
   6  -2  -9 298.039 182.360   3
   6  -2 -10 2899.94 241.432   2
   6  -2 -10 2506.13 274.842   3
  -6   2 -10 2031.87 229.338   1
   6  -2 -11 170.379 210.831   3
   6  -2 -11 615.195 173.591   2
  -6   2 -11 293.299 169.629   1
   6  -2 -12 1585.53 260.883   3
  -6   2 -12 1674.67 222.059   1
   6  -2 -12 1685.25 226.508   2
   6  -2 -13 620.781 211.123   2
  -6   2 -13 1265.18 223.634   1
  -6   2 -14 11927.2 469.820   1
  -6   2 -15 794.340 214.201   1
   6   3 -12 5484.34 366.084   2
  -6  -3 -12 7440.80 414.326   1
   6   3 -11 4969.07 346.248   2
  -6  -3 -11 4846.80 344.953   1
   6   3 -11 5594.08 361.988   3
   6   3 -10 9889.99 436.379   2
  -6  -3 -10 10402.6 451.289   1
   6   3 -10 8698.83 411.819   3
   6  -3  10 9458.80 361.274   3
   6  -3   9 3256.20 243.273   3
   6   3  -9 2692.14 270.285   2
  -6  -3  -9 3174.90 285.432   1
   6   3  -9 2869.43 260.819   3
   6  -3   8 9639.72 358.050   3
  -6  -3  -8 8646.57 405.464   1
   6   3  -8 8986.43 397.153   2
   6   3  -8 8290.96 378.134   3
   6  -3   7 7757.16 328.951   3
  -6  -3  -7 7134.63 375.547   1
   6   3  -7 7480.45 369.008   2
   6   3  -7 6984.16 340.183   3
  -6  -3  -6 2074.97 240.652   1
   6  -3   6 1912.16 205.740   3
  -6  -3  -5 1400.68 228.242   1
   6  -3   5 1844.14 214.527   3
   6   3  -5 1532.60 200.829   3
   6  -3   4 14216.2 427.086   3
   6   3  -4 14954.9 487.714   2
   6   3  -4 14131.8 405.097   3
  -6  -3  -4 15353.7 492.877   1
   6  -3   3 12392.6 406.887   3
   6   3  -3 12658.7 372.073   3
   6   3  -3 13096.2 463.859   2
  -6  -3  -3 11916.9 432.451   1
   6  -3   2 4320.11 274.501   3
   6   3  -2 4406.65 234.977   3
  -6  -3  -2 5039.13 304.954   1
   6  -3   1 2842.63 253.620   3
   6   3  -1 3018.05 194.496   3
  -6  -3  -1 3355.85 269.853   1
   6  -3   0 8139.11 351.619   3
   6   3   0 8585.34 279.249   3
  -6  -3   0 8556.48 369.365   1
   6  -3  -1 2705.84 240.792   3
   6   3   1 3590.79 192.739   3
   6  -3  -1 2937.97 193.570   2
  -6  -3   1 2867.87 264.048   1
  -6   3  -1 3129.09 192.220   1
   6  -3  -2 4528.63 290.019   3
   6  -3  -2 4725.30 225.981   2
  -6   3  -2 4247.41 220.124   1
   6  -3  -3 12541.7 336.236   2
   6  -3  -3 11617.6 431.920   3
  -6   3  -3 12081.3 337.386   1
   6  -3  -4 14681.7 476.559   3
  -6   3  -4 15059.9 382.164   1
  -6   3  -5 1761.91 176.567   1
   6  -3  -5 2004.09 173.011   2
   6  -3  -5 1732.96 240.934   3
   6  -3  -6 2071.48 182.477   2
  -6   3  -6 1575.82 175.162   1
   6  -3  -6 1937.88 255.768   3
   6  -3  -7 7662.01 290.289   2
  -6   3  -7 7343.72 306.429   1
   6  -3  -7 7789.90 385.464   3
  -6   3  -8 8614.70 336.174   1
   6  -3  -8 8629.87 416.391   3
   6  -3  -9 3366.49 291.615   3
  -6   3  -9 2990.10 242.682   1
   6  -3 -10 9336.86 440.097   3
  -6   3 -10 8668.32 359.758   1
   6  -3 -11 4722.50 346.798   3
  -6   3 -11 5389.02 310.668   1
  -6   3 -12 8061.48 373.116   1
  -6   3 -13 218.233 164.963   1
  -6   3 -14 3676.73 287.203   1
  -6   3 -15 851.464 215.612   1
   6   4 -11 1965.06 288.152   2
  -6  -4 -11 2749.13 286.866   1
   6   4 -10 2066.23 270.742   2
  -6  -4 -10 1516.49 248.861   1
   6  -4  10 1889.96 224.269   3
   6  -4   9 4011.21 276.601   3
  -6  -4  -9 3724.58 320.035   1
   6  -4   8 10834.4 409.322   3
  -6  -4  -8 11715.4 475.433   1
   6   4  -8 10755.7 451.841   2
   6  -4   7 4552.79 285.495   3
  -6  -4  -7 4035.77 318.201   1
   6   4  -7 3820.60 300.171   2
   6   4  -7 4509.30 296.733   3
  -6  -4  -6 11584.1 458.945   1
   6  -4   6 11910.5 408.941   3
   6   4  -6 11609.7 449.001   2
   6   4  -6 12175.9 403.945   3
   6  -4   5 2499.11 236.378   3
   6   4  -5 2831.71 274.617   2
   6   4  -5 1833.93 198.859   3
  -6  -4  -5 1763.38 242.780   1
   6  -4   4 15533.9 466.224   3
   6   4  -4 15198.0 414.565   3
  -6  -4  -4 14015.6 481.718   1
   6  -4   3 5103.21 294.347   3
   6   4  -3 4382.99 239.643   3
   6   4  -3 5083.69 327.604   2
  -6  -4  -3 5538.66 332.437   1
   6   4  -2 605.016 141.232   3
   6  -4   2 366.308 172.780   3
  -6  -4  -2 612.132 200.489   1
   6  -4   1 2509.89 238.422   3
   6   4  -1 2511.48 174.934   3
  -6  -4  -1 2931.10 275.445   1
   6  -4   0 34111.2 681.389   3
   6   4   0 35672.0 509.853   3
   6  -4   0 35758.5 520.564   2
  -6  -4   0 33811.8 712.688   1
   6  -4  -1 2033.62 237.409   3
  -6  -4   1 2648.04 268.226   1
   6  -4  -2 468.069 199.595   3
  -6   4  -2 528.793 123.958   1
   6  -4  -3 4329.08 310.016   3
  -6   4  -3 3989.91 202.066   1
   6  -4  -4 15694.9 503.717   3
  -6   4  -4 15599.0 366.686   1
  -6   4  -5 1930.60 174.364   1
   6  -4  -5 2095.71 248.504   3
  -6   4  -6 10991.3 336.531   1
   6  -4  -6 11845.4 474.415   3
  -6   4  -7 4091.49 234.222   1
   6  -4  -7 3649.88 309.384   3
  -6   4  -8 9728.69 338.868   1
   6  -4  -8 10095.3 452.006   3
   6  -4  -9 4200.60 338.198   3
  -6   4  -9 4225.19 254.061   1
   6  -4 -10 1513.53 264.202   3
  -6   4 -10 1534.11 199.441   1
   6  -5  11 1787.87 238.031   3
   6   5 -10 2604.13 293.100   2
   6  -5  10 3232.23 266.749   3
   6  -5   9 2002.62 240.192   3
  -6  -5  -9 1754.62 253.128   1
   6   5  -9 1459.61 246.658   2
   6  -5   8 5333.93 334.950   3
  -6  -5  -8 4226.70 329.705   1
   6   5  -8 4426.53 331.268   2
   6  -5   7 1384.46 236.468   3
  -6  -5  -7 1304.44 235.081   1
   6   5  -7 1027.33 224.891   2
   6  -5   6 13351.5 456.044   3
   6   5  -6 12381.3 481.900   2
   6  -5   5 2828.46 260.452   3
   6   5  -5 2744.32 285.283   2
   6   5  -5 2707.14 229.991   3
  -6  -5  -5 3130.11 286.407   1
   6  -5   4 2310.14 252.592   3
   6   5  -4 2247.84 198.948   3
  -6  -5  -4 1753.43 242.986   1
   6  -5   3 1757.53 241.782   3
   6   5  -3 1585.35 242.966   2
   6   5  -3 1191.53 160.203   3
  -6  -5  -3 1963.22 243.088   1
   6   5  -2 14568.7 366.194   3
  -6  -5  -2 15857.5 514.132   1
   6  -5   1 3050.75 266.758   3
  -6  -5  -1 3056.94 283.695   1
   6  -5   0 3378.11 279.732   3
  -6  -5   0 4272.17 314.017   1
   6  -5  -1 3160.86 278.844   3
  -6  -5   1 2794.58 279.961   1
   6  -5  -2 13673.7 471.961   3
   6  -5  -3 1515.61 230.746   3
   6  -5  -4 2974.18 277.222   3
   6  -5  -5 3007.50 286.910   3
   6  -5  -6 13769.2 532.382   3
   6  -5  -7 1273.04 252.391   3
   6  -5  -8 4066.10 336.017   3
   6  -5  -9 957.091 252.240   3
   6  -6  12 1540.85 231.913   3
   6  -6  11 933.961 234.126   3
   6  -6  10 7197.98 375.491   3
   6  -6   9 1411.40 246.187   3
   6  -6   8 3651.18 302.655   3
  -6  -6  -8 3438.42 311.262   1
   6   6  -8 3856.45 327.895   2
  -6  -6  -7 1572.20 256.629   1
   6  -6   7 1807.68 260.348   3
   6   6  -7 1188.33 243.051   2
   6  -6   6 7683.44 378.838   3
   6   6  -6 7952.20 412.661   2
  -6  -6  -6 7253.05 397.134   1
   6  -6   5 4093.43 311.030   3
   6   6  -5 3924.06 320.827   2
  -6  -6  -5 3566.38 308.985   1
   6  -6   4 7691.67 381.854   3
   6   6  -4 8607.51 423.456   2
   6   6  -4 8712.91 325.462   3
  -6  -6  -4 7344.61 399.913   1
   6  -6   3 824.214 221.935   3
  -6  -6  -3 413.428 200.994   1
   6   6  -3 323.716 196.709   2
   6  -6   2 1588.70 241.928   3
   6   6  -2 1202.65 236.828   2
  -6  -6  -2 2001.30 264.417   1
   6  -6   1 5783.07 339.317   3
  -6  -6  -1 6098.04 364.411   1
   6  -6   0 9012.14 410.982   3
  -6  -6   0 9514.69 438.744   1
   6  -6  -1 5610.94 351.204   3
  -6  -6   1 6378.96 366.902   1
   6  -6  -2 1367.48 228.630   3
   6  -6  -3 852.888 227.853   3
   6  -6  -4 6757.78 384.966   3
   6  -6  -5 3880.91 319.309   3
   6  -6  -6 7363.72 406.972   3
   6  -6  -7 1305.06 259.976   3
   6  -6  -8 3778.31 340.679   3
   6  -7  11 3243.49 295.927   3
   6  -7  10 5504.99 359.383   3
   6  -7   9 707.560 214.123   3
   6  -7   8 3516.34 306.745   3
   6  -7   7 1578.58 244.783   3
   6  -7   6 4678.21 330.750   3
   6   7  -6 4640.90 347.375   2
   6  -7   5 3293.85 303.709   3
   6   7  -5 3884.39 327.589   2
  -6  -7  -5 3858.68 326.949   1
   6  -7   4 7833.14 401.527   3
   6   7  -4 7131.81 407.345   2
  -6  -7  -4 7373.37 406.490   1
  -6  -7  -3 249.643 198.204   1
   6  -7   3 525.949 219.456   3
   6   7  -3 188.469 210.255   2
   6  -7   2 5651.31 365.351   3
   6   7  -2 6432.71 391.962   2
  -6  -7  -2 5555.55 362.710   1
   6  -7   1 1343.83 243.933   3
  -6  -7  -1 706.877 215.505   1
   6  -7   0 1655.14 257.883   3
  -6  -7   0 1907.27 264.465   1
   6  -7  -1 752.786 225.587   3
  -6  -7   1 699.987 226.355   1
   6  -7  -2 6261.03 378.189   3
   6  -7  -3 526.961 239.524   3
   6  -7  -4 6459.82 393.717   3
   6  -7  -5 3974.32 331.171   3
   6  -7  -6 5470.50 375.684   3
   6  -8   7 584.427 223.014   3
   6  -8   6 1864.32 285.691   3
   6  -8   5 2973.68 309.127   3
   6  -8   4 9106.46 438.600   3
   6  -8   3 1350.64 262.944   3
   6  -8   2 5122.06 358.353   3
   6  -8   1 825.370 240.809   3
   6  -8   0 492.221 226.443   3
  -6  -8   0 422.368 221.560   1
   6  -8  -1 1143.90 258.737   3
   6  -8  -2 6544.48 404.014   3
   6  -8  -3 1733.30 285.057   3
   7   0   0 83.6053 158.055   3
  -7   0   0 85.6232 157.036   1
   7   0   1 4116.37 251.773   3
   7   0  -1 4647.39 277.894   3
   7   0  -1 4467.69 291.872   2
  -7   0  -1 4913.43 289.212   1
   7   0  -2 810.833 192.208   3
   7   0  -2 1346.44 208.752   2
  -7   0  -2 1284.87 204.341   1
   7   0  -3 2111.43 242.629   3
   7   0  -3 2065.23 231.652   2
  -7   0  -3 1835.52 215.154   1
   7   0  -4 537.389 179.164   2
   7   0  -4 312.578 188.478   3
  -7   0  -4 728.228 183.038   1
  -7   0  -5 65.3520 166.690   1
   7   0  -5 270.037 170.960   2
   7   0  -5 94.5960 187.505   3
   7   0  -6 9280.52 388.472   2
   7   0  -6 9047.10 406.180   3
  -7   0  -6 9632.80 399.145   1
  -7   0  -7 434.151 186.244   1
   7   0  -7 397.151 187.617   2
   7   0  -7 210.515 188.689   3
  -7   0  -8 9485.18 417.091   1
   7   0  -8 9969.82 417.400   2
   7   0  -8 10403.3 449.338   3
  -7   0  -9 358.821 184.102   1
   7   0  -9 199.142 199.978   2
   7   0  -9 538.146 226.259   3
  -7   0 -10 933.347 208.891   1
   7   0 -10 279.307 189.749   2
   7   0 -11 1464.89 231.575   2
  -7   0 -11 1258.80 231.562   1
   7   0 -12 6575.31 369.479   2
   7   1 -11 7300.14 396.006   2
   7   1 -10 2584.51 276.484   2
  -7  -1 -10 3326.94 295.260   1
   7   1 -10 2897.82 290.908   3
  -7  -1  -9 875.745 214.283   1
   7   1  -9 1166.26 245.497   2
   7   1  -9 1063.55 228.670   3
  -7  -1  -8 11173.4 460.133   1
   7   1  -8 11621.2 463.499   2
   7   1  -8 12310.3 483.785   3
  -7  -1  -7 5206.52 338.773   1
   7   1  -7 4338.71 309.925   2
   7   1  -7 4666.55 314.905   3
  -7  -1  -6 496.250 184.381   1
   7   1  -6 431.782 197.405   3
   7   1  -6 327.251 189.310   2
   7   1  -5 1830.87 236.585   2
  -7  -1  -5 2403.47 249.298   1
   7   1  -4 2172.22 245.032   2
   7   1  -4 1769.39 219.171   3
  -7  -1  -4 1977.02 228.931   1
   7   1  -3 7300.74 337.342   3
   7   1  -3 7090.21 369.997   2
  -7  -1  -3 6556.64 346.062   1
   7  -1   2 5284.05 288.114   3
   7   1  -2 4930.98 288.563   3
   7   1  -2 4910.33 318.577   2
  -7  -1  -2 4310.18 290.686   1
   7  -1   1 12230.7 410.554   3
   7   1  -1 11872.7 395.693   3
   7   1  -1 11888.9 466.164   2
  -7  -1  -1 11285.2 422.635   1
   7  -1   0 1485.16 208.026   3
   7   1   0 1492.12 184.953   3
  -7  -1   0 1462.11 219.614   1
   7  -1  -1 11581.3 410.567   2
  -7   1  -1 11381.3 393.681   1
   7  -1  -2 5564.34 309.837   2
  -7   1  -2 4973.83 284.629   1
   7  -1  -3 6846.16 350.868   3
   7  -1  -3 7188.04 337.582   2
  -7   1  -3 6602.89 317.319   1
   7  -1  -4 1926.84 214.236   2
   7  -1  -4 2154.54 252.573   3
  -7   1  -4 2028.14 212.809   1
   7  -1  -5 1413.69 207.424   2
   7  -1  -5 1295.79 229.645   3
  -7   1  -5 1813.77 214.376   1
  -7   1  -6 481.000 175.768   1
   7  -1  -6 634.186 204.616   3
   7  -1  -6 228.090 163.789   2
  -7   1  -7 4971.34 306.723   1
   7  -1  -7 4580.67 294.751   2
   7  -1  -7 5046.86 340.695   3
  -7   1  -8 11482.8 437.194   1
   7  -1  -8 11156.2 424.324   2
   7  -1  -8 11361.9 473.039   3
  -7   1  -9 1039.06 200.120   1
   7  -1  -9 1134.88 239.250   3
  -7   1 -10 3053.06 263.118   1
  -7   1 -11 7282.64 378.302   1
  -7   1 -12 1066.33 210.200   1
   7   2 -10 4588.52 347.085   2
   7   2 -10 4492.67 329.069   3
  -7  -2  -9 9319.01 442.597   1
   7   2  -9 8859.11 425.481   2
   7   2  -9 9537.02 442.028   3
  -7  -2  -8 2288.59 266.090   1
   7   2  -8 2268.73 270.602   2
   7   2  -8 2013.30 251.306   3
  -7  -2  -7 4797.64 332.835   1
   7   2  -7 5348.54 342.790   2
   7   2  -7 5257.87 320.109   3
   7   2  -6 9345.14 397.688   3
  -7  -2  -6 9004.32 408.610   1
   7   2  -5 4004.58 307.958   2
   7   2  -5 3263.94 256.320   3
  -7  -2  -5 3736.03 300.693   1
   7  -2   4 1742.54 216.202   3
   7   2  -4 1580.78 233.583   2
   7   2  -4 2123.08 224.041   3
  -7  -2  -4 1791.85 238.817   1
   7  -2   3 6468.98 324.383   3
   7   2  -3 6839.60 371.892   2
  -7  -2  -3 6153.99 349.049   1
   7  -2   2 19157.9 511.797   3
   7   2  -2 19441.6 483.803   3
  -7  -2  -2 19756.7 568.495   1
   7  -2   1 1931.75 226.841   3
  -7  -2  -1 2579.69 262.613   1
   7  -2   0 1321.51 216.852   3
   7  -2   0 724.785 172.190   2
  -7  -2   0 1071.23 210.555   1
   7  -2  -1 2210.76 235.215   3
   7  -2  -1 2577.33 229.259   2
  -7   2  -1 2381.24 205.408   1
   7  -2  -2 20299.1 554.537   3
  -7   2  -2 19877.2 484.253   1
   7  -2  -3 6265.89 346.751   3
  -7   2  -3 6155.39 298.738   1
   7  -2  -4 1466.26 243.834   3
  -7   2  -4 2060.10 205.974   1
   7  -2  -5 4061.45 318.867   3
  -7   2  -5 3576.87 244.208   1
   7  -2  -6 8807.30 416.351   3
  -7   2  -6 9090.39 358.302   1
  -7   2  -7 5247.65 295.687   1
   7  -2  -7 5260.42 351.861   3
  -7   2  -8 1745.35 212.698   1
   7  -2  -8 2172.30 286.445   3
   7   3 -10 4968.02 336.794   3
   7   3  -9 385.920 215.999   2
   7   3  -9 568.154 197.709   3
  -7  -3  -8 4733.57 339.926   1
   7   3  -8 4394.40 331.282   2
   7   3  -8 3604.29 300.337   3
   7   3  -7 943.021 235.320   2
  -7  -3  -7 602.472 202.896   1
   7   3  -7 847.225 191.555   3
   7   3  -6 2955.12 290.338   2
   7   3  -6 2458.41 243.779   3
  -7  -3  -6 2173.84 264.144   1
   7  -3   5 462.080 181.061   3
   7   3  -5 244.081 207.057   2
   7   3  -5 360.224 174.257   3
  -7  -3  -5 590.577 208.933   1
   7  -3   4 7193.55 351.973   3
   7   3  -4 7794.11 413.076   2
   7   3  -4 6718.94 322.982   3
  -7  -3  -4 7498.40 391.899   1
  -7  -3  -3 338.316 184.921   1
   7  -3   3 343.192 198.059   3
   7   3  -3 9.77676 202.374   2
   7  -3   2 6398.96 346.613   3
   7   3  -2 6993.04 388.603   2
  -7  -3  -2 5683.47 344.070   1
   7  -3   1 3029.03 269.665   3
  -7  -3  -1 2639.39 275.037   1
   7  -3   0 3937.21 293.589   3
  -7  -3   0 3953.12 304.556   1
   7  -3  -1 3361.08 273.006   3
   7  -3  -2 6485.34 359.565   3
   7  -3  -3 149.560 181.134   3
   7  -3  -4 6851.55 381.587   3
   7  -3  -5 106.404 215.262   3
   7  -3  -6 1528.94 258.496   3
   7  -3  -7 613.120 235.716   3
   7   4 -10 2456.12 266.218   3
   7   4  -9 2686.47 266.962   3
   7   4  -8 3288.18 277.287   3
   7   4  -7 7154.71 417.008   2
   7   4  -7 6847.00 359.774   3
   7  -4   6 3437.53 278.855   3
   7   4  -6 2806.24 299.033   2
  -7  -4  -6 3300.98 306.591   1
   7  -4   5 4052.68 296.997   3
   7   4  -5 4166.37 339.668   2
  -7  -4  -5 4526.86 344.561   1
   7  -4   4 4034.94 303.454   3
   7   4  -4 3342.24 315.071   2
  -7  -4  -4 3745.77 316.105   1
   7   4  -3 11872.3 501.840   2
  -7  -4  -3 13020.0 504.318   1
   7  -4   2 1602.15 238.139   3
   7   4  -2 1427.80 263.539   2
  -7  -4  -2 1545.18 255.863   1
   7  -4   1 7733.09 381.526   3
  -7  -4  -1 7826.79 408.646   1
   7  -4   0 1285.47 239.993   3
  -7  -4   0 1339.63 242.163   1
   7  -4  -1 7000.78 371.027   3
   7  -4  -2 1713.59 247.900   3
   7  -4  -3 12626.4 484.398   3
   7  -4  -4 3777.21 319.363   3
   7  -4  -5 3760.79 324.993   3
   7  -4  -6 3132.19 320.269   3
   7   5 -10 3637.64 307.887   3
   7   5  -9 1279.27 218.115   3
   7  -5   7 5246.71 355.091   3
   7  -5   6 1805.13 262.719   3
   7  -5   5 3548.37 298.941   3
   7  -5   4 10178.8 432.369   3
   7  -5   3 1309.50 241.014   3
   7   5  -3 1907.43 287.834   2
  -7  -5  -3 1574.89 266.118   1
   7  -5   2 6436.41 367.701   3
   7   5  -2 5989.65 398.300   2
  -7  -5  -2 6794.69 402.763   1
   7  -5   1 1932.94 261.722   3
  -7  -5  -1 1337.67 255.041   1
   7  -5   0 28910.5 705.665   3
  -7  -5   0 29002.7 739.627   1
   7  -5  -1 1519.62 258.960   3
   7  -5  -2 5725.34 368.903   3
   7  -5  -3 1924.17 268.884   3
   7  -5  -4 9161.50 442.108   3
   7  -5  -5 4083.61 341.179   3
   7  -6   8 681.121 225.548   3
   7  -6   7 443.072 201.415   3
   7  -6   6 2261.98 272.361   3
   7  -6   5 1195.46 243.856   3
   7  -6   4 3824.78 320.541   3
   7  -6   3 1239.88 245.301   3
   7  -6   2 1086.22 254.382   3
   7  -6   1 2445.61 298.665   3
   7  -6   0 3328.84 319.971   3
   7  -6  -1 1816.75 271.528   3
   7  -6  -2 932.776 251.967   3
   8   0  -6 629.693 206.790   3
   8   1  -6 1516.27 245.258   2
   8   1  -5 3078.48 281.740   2
  -8  -1  -5 3284.17 295.504   1
   8   1  -4 10882.4 467.955   2
  -8  -1  -4 10807.5 456.735   1
   8   1  -3 545.270 206.215   2
  -8  -1  -3 805.446 213.009   1
   8   1  -2 7068.66 401.552   2
  -8  -1  -2 5766.78 346.642   1
   8   1  -1 1340.19 250.663   2
  -8  -1  -1 1413.11 221.843   1
   8   1   0 190.735 208.949   2
   8  -1  -4 11900.8 472.811   3
   8  -1  -5 3544.84 305.261   3
   8   2  -3 3812.33 327.258   2
  -8  -2  -3 4761.50 330.119   1
   8   2  -2 1152.51 232.284   2
  -8  -2  -2 2092.63 260.641   1
   8   2  -1 3090.72 299.899   2
  -8  -2  -1 3029.58 285.306   1
   8   2   0 588.422 223.274   2
   8  -2  -2 1262.57 219.477   3
   8  -2  -3 4169.42 309.637   3
   8  -2  -4 1234.57 244.067   3
   8  -3  -1 4011.30 320.453   3
   8  -3  -2 6025.41 358.389   3
   8  -3  -3 1518.89 253.681   3
   8  -4   0 816.663 217.503   3
   0   0   0    0.00    0.00   0
TITL scan in P2(1)2(1)2(1)
REM P2(1)2(1)2(1) (#19 in standard setting)
CELL 0.71073   6.532755  12.085493  18.062703  90.0000  90.0000  90.0000
ZERR    4.00   0.000253   0.000491   0.000803   0.0000   0.0000   0.0000
LATT -1
SYMM -x+1/2,-y, z+1/2
SYMM -x, y+1/2,-z+1/2
SYMM  x+1/2,-y+1/2,-z
SFAC C H N S
UNIT 64.00 52.00 12.00 4.00
TREF
HKLF 4
END
;
_shelx_hkl_checksum     58118
_shelx_res_file
;
TITL
    shelx.res
    created by SHELXL-2018/3 at 10:48:52 on 23-May-2026
CELL  0.71073   6.5328  12.0855  18.0627   90.000   90.000   90.000
ZERR     4.00   0.0003   0.0005   0.0008    0.000    0.000    0.000
LATT  -1
SYMM  1/2 - X, - Y, 1/2 + Z
SYMM  1/2 + X, 1/2 - Y, - Z
SYMM  - X, 1/2 + Y, 1/2 - Z
SFAC  C    H    N    S
UNIT  64 52 12 4
MERG   2
OMIT     0   1   1
RIGU 0.001 0.001 C10 C15 C14 C13 C12 C11.
SIMU 0.04 0.08 1.7 C15 C14 C13 C12 C11. C10
MORE -1
SHEL 0.84 50
temps 100(2)
FMAP   2
PLAN   10
ACTA
BOND   $H
CONF
L.S.  24
WGHT    0.036900    1.289300
FVAR       7.68269
N2    3    0.811617    0.705668    0.702197    11.00000    0.02672    0.01861 =
         0.02406   -0.00285   -0.00195    0.00191
AFIX  43
H2    2    0.756811    0.770267    0.704618    11.00000   -1.20000
AFIX   0
N1    3    1.014450    0.568737    0.722861    11.00000    0.02165    0.02443 =
         0.02414    0.00266   -0.00417    0.00224
AFIX  43
H1    2    1.113206    0.529875    0.740612    11.00000   -1.20000
AFIX   0
C2    1    0.743851    0.619055    0.658253    11.00000    0.02375    0.01684 =
         0.01909    0.00061    0.00086   -0.00141
C3    1    0.565553    0.630097    0.608632    11.00000    0.02407    0.01528 =
         0.02530    0.00423   -0.00204   -0.00394
C9    1    0.871825    0.532348    0.671903    11.00000    0.02154    0.02238 =
         0.01878    0.00178   -0.00081   -0.00276
C1    1    0.974786    0.672644    0.739902    11.00000    0.02713    0.02589 =
         0.02156   -0.00341   -0.00306   -0.00323
AFIX  43
H1A   2    1.049153    0.715774    0.772989    11.00000   -1.20000
AFIX   0
C8    1    0.400632    0.695713    0.628731    11.00000    0.02618    0.02253 =
         0.02806    0.00341    0.00334   -0.00189
AFIX  43
H8    2    0.401379    0.732630    0.673906    11.00000   -1.20000
AFIX   0
C7    1    0.234225    0.706310    0.581369    11.00000    0.02311    0.03238 =
         0.04203    0.01278   -0.00030    0.00152
AFIX  43
H7    2    0.123673    0.750352    0.594930    11.00000   -1.20000
AFIX  66
C10   1    0.873598    0.418948    0.642861    11.00000    0.03692    0.01796 =
         0.01768    0.00304   -0.00480    0.00483
C11.  1    0.695026    0.356417    0.643345    11.00000    0.04150    0.02381 =
         0.04394    0.00592   -0.02127   -0.00087
AFIX  43
H11.  2    0.576452    0.384955    0.664493    11.00000   -1.20000
AFIX  65
C12   1    0.693677    0.251232    0.612222    11.00000    0.09316    0.02280 =
         0.06228    0.00336   -0.05261   -0.00455
AFIX  43
H12   2    0.574200    0.209394    0.612546    11.00000   -1.20000
AFIX  65
C13   1    0.870899    0.208578    0.580615    11.00000    0.14165    0.02605 =
         0.03513   -0.00848   -0.03936    0.02368
AFIX  43
H13   2    0.869996    0.138202    0.559791    11.00000   -1.20000
AFIX  65
C14   1    1.049472    0.271108    0.580130    11.00000    0.11642    0.03865 =
         0.02652    0.00229    0.00440    0.03918
AFIX  43
H14   2    1.168045    0.242569    0.558982    11.00000   -1.20000
AFIX  65
C15   1    1.050824    0.376293    0.611252    11.00000    0.05563    0.03268 =
         0.02777    0.01025    0.01195    0.01809
AFIX  43
H15   2    1.170301    0.418130    0.610928    11.00000   -1.20000
AFIX   0
C4    1    0.565481    0.577312    0.539800    11.00000    0.03669    0.01754 =
         0.02615    0.00134   -0.00316    0.00185
AFIX  43
H4    2    0.677352    0.534978    0.525256    11.00000   -1.20000
AFIX   0
C6    1    0.232394    0.651632    0.514171    11.00000    0.03390    0.03160 =
         0.03711    0.01554   -0.01736   -0.00913
AFIX  43
H6    2    0.119540    0.657535    0.483036    11.00000   -1.20000
AFIX   0
C5    1    0.398321    0.588303    0.493404    11.00000    0.05012    0.01968 =
         0.02800    0.00237   -0.01473   -0.00758
AFIX  43
H5    2    0.397810    0.552654    0.447776    11.00000   -1.20000
AFIX   0
S1    4    0.666105    0.508730    0.862122    11.00000    0.03291    0.04600 =
         0.04906    0.00550   -0.01161   -0.01214
N3    3    0.310496    0.433009    0.792926    11.00000    0.03066    0.02480 =
         0.04207    0.00360   -0.00943   -0.00069
C     1    0.459017    0.465223    0.822090    11.00000    0.03178    0.02051 =
         0.02538    0.00686    0.00096    0.00290
HKLF 4
REM
REM wR2 = 0.0841, GooF = S = 0.919, Restrained GooF = 0.945 for all data
REM R1 = 0.0354 for 2395 Fo > 4sig(Fo) and 0.0367 for all 2428 data
REM 169 parameters refined using 72 restraints
END
WGHT      0.0331      0.7260
REM Highest difference peak  0.228,  deepest hole -0.181,  1-sigma level  0.041
Q1    1   0.9345  0.2366  0.5750  11.00000  0.05    0.23
Q2    1   0.7598  0.2210  0.5929  11.00000  0.05    0.18
Q3    1   0.6899  0.6346  0.6190  11.00000  0.05    0.18
Q4    1   0.8082  0.4077  0.6195  11.00000  0.05    0.15
Q5    1   0.7398  0.1366  0.5584  11.00000  0.05    0.14
Q6    1   1.2797  0.2465  0.5772  11.00000  0.05    0.14
Q7    1   0.0376  0.5521  0.4303  11.00000  0.05    0.13
Q8    1   0.6168  0.4768  0.9128  11.00000  0.05    0.13
Q9    1   0.7565  0.4938  0.8021  11.00000  0.05    0.12
Q10   1   1.0610  0.3410  0.5645  11.00000  0.05    0.12
;
_shelx_res_checksum     30059
data_import
_journal_data_validation_number     ?
_journal_date_recd_electronic     2026-05-28
_journal_date_accepted     2026-06-03
_journal_name_full     'Acta Crystallographica, Section E'
_journal_year     2026
_journal_volume     82
_journal_issue      1
_journal_page_first     0
_journal_page_last     0
_journal_paper_category     GO
_journal_paper_doi     10.1107/S2056989026005931
_journal_coeditor_code     HB8228
_publ_contact_author_name
;
Mohamed Abdellatif Bensegueni
;
_publ_contact_author_address
;
Unit\'e de Recherche de Chimie de l\#8217;Environnement et Mol\'eculaire
Structurale, Universit\'e des fr\`eres Mentouri Constantine 1, Algeria.
;
_publ_contact_author_email     'med-a.bensegueni@umc.edu.dz'
_publ_contact_author_fax     ?
_publ_contact_author_phone     '+213670373060'
_publ_section_title
;
Synthesis and structure of 4,5-diphenyl-1<i>H</i>-imidazol-3-ium thiocyanate
;
_publ_section_title_footnote     .
loop_
    _publ_author_name
    _publ_author_footnote
    _publ_author_address
    'Bensegueni, Mohamed Abdellatif' .
;
Unit\'e de Recherche de Chimie de l'Environnement et Mol\'eculaire \
Structurale,
Universit\'e Constantine 1 Fr\`eres Mentouri,
Algeria
;
    'Cherouana, Aouatef' .
;
Unit\'e de Recherche de Chimie de l'Environnement et Mol\'eculaire \
Structurale,
Universit\'e Constantine 1 Fr\`eres Mentouri,
Algeria
;
_publ_section_synopsis
;
In the title salt, the components are linked by N---H...N, C---H...S,
C---H...\p and C---S...\p interactions.
;
